# Supplementary material for: Cratonic basins as effective sediment barriers in continent-scale sediment routing systems of Paleozoic North America
Source: Sci Rep. 2023 Jul 10;13:11126. doi: 10.1038/s41598-023-37863-x (PMC10333332; doi:10.1038/s41598-023-37863-x)
Supplement: Supplementary file 1 — Supplementary Information. [file 41598_2023_37863_MOESM1_ESM.xlsx]

## Sheet: Sample summary
SUPPLEMENT TO Cratonic basins as effective sediment barriers in continent-scale sediment routing systems of Paleozoic North America
PUBLISHED IN Scientific Reports
AUTHORS: Andrea L. Stevens Goddard, Olivia G. Thurston, David H. Malone, Patrick I. McLaughlin, and Jack A. Stewart
MODIFIED FROM Chapman, A.D., and Laskowski, A.K., 2019, Detrital zircon U-Pb data reveal a Mississippian sediment dispersal network originating in the Appalachian orogen, traversing North America along its southern shelf, and reaching as far as the southwest USA: Lithosphere, https://doi.org/10.1130/L1068.1.
Core Name	Sample Name	Lithology Sampled(Formation name, depth)	Depositional age	Latitude	Longitude	Basin	Reference
	DZ-10513CA-01	Tunnel City Group	Cambrian	43.4788	-89.8589	Wisconsin	Lovell, 2017
	KP-51	Franconia Sandstone	Cambrian Middle	45.4057	-92.6649	Minnesota	Konstantinou et al., 2014
	KP-73	Eau Claire Fm	Cambrian, middle	44.8165	-91.402	Wisconsin	Konstantinou et al., 2014
	KP-74	Wonewoc Sandstone	Cambrian, middle	43.6501	-90.2246	Wisconsin	Konstantinou et al., 2014
	SUNCP4586	Mt. Simon	Cambrian (Dresbachian)	42.7217	-82.7199	Michigan Basin	Stevens Goddard & Thurston
	TRMC	Mt. Simon Fm.	Cambrian (Dresbachian)	39.7728	-89.2034	Illinois Basin	Freiburg et al., 2020
	VW1	Mt. Simon Fm.	Cambrian (Dresbachian)	39.8798	-88.8934	Illinois Basin	Freiburg et al., 2020
	Futuregen	Mt. Simon Fm.	Cambrian (Dresbachian)	39.8068	-90.053	Illinois Basin	Freiburg et al., 2020
	MS-ST-1777	Mt. Simon Fm.	Cambrian (Dresbachian)	42.4373	-89.8578	Illinois Basin	Lovell et al., 2013
	MS-ST-1360	Mt. Simon Fm.	Cambrian (Dresbachian)	42.4373	-89.8578	Illinois Basin	Lovell et al., 2013
	MS-ST-1516	Mt. Simon Fm.	Cambrian (Dresbachian)	42.4373	-89.8578	Illinois Basin	Lovell et al., 2013
	MS-ST-2110	Mt. Simon Fm.	Cambrian (Dresbachian)	42.4373	-89.8578	Illinois Basin	Lovell et al., 2013
	MS-EP-8646	Mt. Simon Fm.	Cambrian (Dresbachian)	38.806	-87.247	Illinois Basin	Lovell, 2017
	MS-FL-3005	Mt. Simon Fm.	Cambrian (Dresbachian)	40.9621	-86.4333	Illinois Basin	Lovell, 2017
	MS-MC-3800	Mt. Simon Fm.	Cambrian (Dresbachian)	40.6238	-88.825	Illinois Basin	Lovell, 2017
	MS-VR-5806	Mt. Simon Fm.	Cambrian (Dresbachian)	39.8502	-87.4228	Illinois Basin	Lovell, 2017
	EC-FL-2359	Eau Claire Fm	Cambrian (Dresbachian)	40.9621	-86.4333	Illinois Basin	Lovell, 2017
	JEMDORN14349	Mt. Simon	Cambrian (Dresbachian)	44.2719	-85.0833	Michigan Basin	Stevens Goddard & Thurston
	KP-72	Mt. Simon Fm.	Cambrian (Dresbachian)	44.8165	-91.402	Wisconsin	Konstantinou et al., 2014
	PREVOST14331	Mt. Simon	Cambrian (Dresbachian)	43.6359	-83.9526	Michigan Basin	Stevens Goddard & Thurston
	13MO2	St. Peter Sandstone	Ordovician	38.4844	-90.7299	Missouri	Chapman & Laskowski, 2019
	DZ-092813CA-01	St. Peter Sandstone	Ordovician	43.0117	-89.4786	Wisconsin	Lovell, 2017
	DZ-091413PR-01	Thebes Sandstone	Ordovician	37.2198	-89.4603	Missouri	Lovell, 2017
	13MO1	Roubidoux Sandstone	Ordovician Lower	37.9403	-91.8099	Missouri	Chapman & Laskowski, 2019
	14MO8	Gunter Sandstone	Ordovician Lower	37.9739	-92.7636	Missouri	Chapman & Laskowski, 2019
	KP-69	Munising Fm	Ordovician, earliest	45.8016	-88.006	Upper Peninsula	Konstantinou et al., 2014
	KP-52	Jordan Sandstone	Ordovician, earliest	45.0482	-92.8007	Minnesota	Konstantinou et al., 2014
	KP-76	Jordan Sandstone	Ordovician, earliest	44.3893	-92.0291	Minnesota	Konstantinou et al., 2014
	KP-77	Jordan Sandstone	Ordovician, earliest	44.3893	-92.0291	Minnesota	Konstantinou et al., 2014
	KP-78	Oneota Dolomite	Ordovician, earliest	44.3893	-92.0291	Minnesota	Konstantinou et al., 2014
	JEMDORN10853	St. Peter	Ordovician (Darriwilian)	44.2719	-85.0833	Michigan Basin	Stevens Goddard & Thurston
	PREVOST10377	St. Peter	Ordovician (Darriwilian)	43.6359	-83.9526	Michigan Basin	Stevens Goddard & Thurston
	PNL-2	St. Peter Sandstone	Ordovician (Darriwilian)	38.9081	-91.5811	Missouri	Konstantinou et al., 2014
	KP-70	St. Peter Sandstone	Ordovician (Darriwilian)	44.5171	-92.913	Minnesota	Konstantinou et al., 2014
	KP-02	St. Peter Sandstone	Ordovician (Darriwilian)	44.9056	-93.1921	Minnesota	Konstantinou et al., 2014
	11-WY-1487	St. Peter Sandstone	Ordovician (Darriwilian)	41.3183	-89.006	Illinois Basin	Konstantinou et al., 2014
	11-WY-1489	St. Peter Sandstone	Ordovician (Darriwilian)	41.4337	-88.7723	Illinois Basin	Konstantinou et al., 2014
	11-WY-1490	St. Peter Sandstone	Ordovician (Darriwilian)	42.0162	-89.3252	Illinois Basin	Konstantinou et al., 2014
	GREGORY3-4725	Sylvania	Devonian Early Middle	43.49	-84.5233	Michigan Basin	Stevens Goddard & Thurston
	FEE33-2893	Filer	Devonian Early Middle	43.907	-86.4093	Michigan Basin	Stevens Goddard & Thurston
	PSIFlatRock	Sylvania	Devonian Early Middle	42.1016	-83.2942	Michigan Basin	Stevens Goddard & Thurston
	Lassiter1D	Sylvania	Devonian Early Middle	43.5703	-83.4361	Michigan Basin	Stevens Goddard & Thurston
	CIANEK1777	Berea	Devonian Latest	43.7043	-84.0345	Michigan Basin	Stevens Goddard & Thurston
	SAMPIER2430	Berea	Devonian Latest	43.6309	-84.1545	Michigan Basin	Stevens Goddard & Thurston
	NeySie_1H	Berea	Devonian Latest	43.6529	-84.1784	Michigan Basin	Stevens Goddard & Thurston
	NeySie_1G	Berea	Devonian Latest	43.6529	-84.1784	Michigan Basin	Stevens Goddard & Thurston
	Jenkins47E	Berea	Devonian Latest	43.6346	-84.1544	Michigan Basin	Stevens Goddard & Thurston
	14MO4	Bushberg Sandstone	Devonian Upper	38.3578	-90.3908	Missouri	Chapman & Laskowski, 2019
	DZ-091413TL-01	Palestine Fm	Mississippian	37.1548	-87.7789	Illinois Basin	Lovell, 2017
	DZ-091413PR-02	Cypress Sandstone	Mississippian	37.4324	-89.1526	Illinois Basin	Lovell, 2017
	DZ-091413PR-03	Sample Fm.	Mississippian	37.8919	-86.4816	Illinois Basin	Lovell, 2017
	MIB-062510-01	Marshall Sandstone (Napoleon Mmber)	Mississippian Early	44.0331	-83.0019	Michigan Basin	Thomas et al., 2020
	MIB-062510-02	Marshall Sandstone (Napoleon Mmber)	Mississippian Early	44.0433	-82.8786	Michigan Basin	Thomas et al., 2020
	DEQ4-L	Marshall	Mississippian Early	42.3457	-85.1406	Michigan Basin	Stevens Goddard & Thurston
	DEQ4-M	Marshall	Mississippian Early	42.3457	-85.1406	Michigan Basin	Stevens Goddard & Thurston
	14MO3	Aux Vases Sandstone	Mississippian, late	37.9178	-95.9925	Missouri	Chapman & Laskowski, 2019
	LK-1	Keosauqua Sandstone Member	Mississippian, late	40.7174	-91.9876	Forest City Basin	Thomas et al., 2020
	BC-1	Yenruogist Sandstone Member	Mississippian, late	41.3772	-92.2202	Forest City Basin	Thomas et al., 2020
	VSQ-1	Verdi Member	Mississippian, late	41.2355	-91.7824	Forest City Basin	Thomas et al., 2020
	GQ-1	Verdi Member	Mississippian, late	40.8115	-91.3684	Forest City Basin	Thomas et al., 2020
	GSP-1	Verdi Member	Mississippian, late	40.8099	-91.3885	Forest City Basin	Thomas et al., 2020
	BSQ-2	Verdi Member	Mississippian, late	40.7945	-91.3893	Forest City Basin	Thomas et al., 2020
	BSQ-1	Verdi Member	Mississippian, late	40.7941	-91.3893	Forest City Basin	Thomas et al., 2020
	WBC-1	Verdi or Waugh Member	Mississippian, late	41.2057	-92.3132	Forest City Basin	Thomas et al., 2020
	IB-AV	Aux Vases Sandstone	Mississippian, late	37.4768	-89.2324	Illinois Basin	Thomas et al., 2020
	IB-CY	Cypress Sandstone	Mississippian, late	37.4397	-89.1479	Illinois Basin	Thomas et al., 2020
	IB-HB	Hardinsburg Sandstone	Mississippian, late	37.4472	-89.1373	Illinois Basin	Thomas et al., 2020
	KY-1-HB	Hardinsburg Sandstone	Mississippian, late	37.7691	-86.5077	Illinois Basin	Thomas et al., 2020
	IB-TS	Tar Springs Sandstone	Mississippian, late	37.557	-89.3184	Illinois Basin	Thomas et al., 2020
	DZ-091313TL-01	Raccoon Creek Group (Tradewater Sandstone)	Pennsylvanian	37.5515	-89.0394	Illinois Basin	Lovell, 2017
	MIB-070810-01	Parma Sandstone Member of Saginaw	Pennsylvanian Early	42.2903	-84.4025	Michigan Basin	Thomas et al., 2020
	MIB-072510-01	Eaton Member of Saginaw	Pennsylvanian Early	42.7672	-84.7658	Michigan Basin	Thomas et al., 2020
	MIB-072810-01	Saginaw Fm.	Pennsylvanian Early	42.7625	-84.7639	Michigan Basin	Thomas et al., 2020
	FCB-A1	Kilbourn Fm.	Pennsylvanian Early	41.6772	-91.5315	Forest City Basin	Kissock et al., 2017
	FCB-A2	Kilbourn Fm.	Pennsylvanian Early	40.6133	-92.6273	Forest City Basin	Kissock et al., 2017
	IB-M1	Caseyville Fm.	Pennsylvanian Early	41.4342	-90.9403	Illinois Basin	Kissock et al., 2017
	IB-M2	Caseyville Fm.	Pennsylvanian Early	41.4638	-90.5708	Illinois Basin	Kissock et al., 2017
	BRSB61-1	Saginaw	Pennsylvanian Early	42.5894	-84.4528	Michigan Basin	Stevens Goddard & Thurston
	MSB7-C	Saginaw	Pennsylvanian Early	43.9982	-83.9182	Michigan Basin	Stevens Goddard & Thurston
	KY-15-CK	Caseyville (Kyrock) Sandstone	Pennsylvanian, early	37.2768	-86.2452	Illinois Basin	Thomas et al., 2020
	KY-4-CV	Caseyville Fm.	Pennsylvanian, early	37.8734	-86.7137	Illinois Basin	Thomas et al., 2020
	FCB-AD	Kalo Fm.	Pennsylvanian Middle	40.6133	-92.6273	Forest City Basin	Kissock et al., 2017
	FCB-D1	Floris Fm.	Pennsylvanian Middle	41.3668	-92.9891	Forest City Basin	Kissock et al., 2017
	FCB-D2	Floris Fm.	Pennsylvanian Middle	41.3893	-93.0341	Forest City Basin	Kissock et al., 2017
	FCB-D3	Floris Fm.	Pennsylvanian Middle	42.3929	-94.0808	Forest City Basin	Kissock et al., 2017
	FCB-D4	Floris Fm.	Pennsylvanian Middle	41.9828	-93.8933	Forest City Basin	Kissock et al., 2017
	IB-AD	Tradewater Fm.	Pennsylvanian Middle	40.4914	-90.3677	Illinois Basin	Kissock et al., 2017
	IB-D1	Tradewater Fm.	Pennsylvanian Middle	41.4346	-90.942	Illinois Basin	Kissock et al., 2017
	IB-D2	Tradewater Fm.	Pennsylvanian Middle	41.4686	-90.0808	Illinois Basin	Kissock et al., 2017
	IB-D3	Carbondale Fm.	Pennsylvanian Middle	41.1939	-88.903	Illinois Basin	Kissock et al., 2017
	IB-D4	Shelburn Fm.	Pennsylvanian Middle	40.6348	-89.6542	Illinois Basin	Kissock et al., 2017
	15MO1	Moberly Sandstone	Pennsylvanian Upper	39.3978	-92.6069	Missouri	Chapman & Laskowski, 2019
	15MO2	Warrensburg Sandstone	Pennsylvanian Upper	38.7691	-93.7564	Missouri	Chapman & Laskowski, 2019
	KY-6-DX	Dixon Sandstone	Pennsylvanian, late	37.5161	-87.6862	Illinois Basin	Thomas et al., 2020
	NE-1-IC2	Indian Cave Sandstone	Pennsylvanian, late	40.2495	-95.5297	Forest City Basin	Thomas et al., 2020

## Sheet: CAMB
	For generating pie diagrams
	Inferred source	lower limit	upper limit		age ref
	1. Appalachian plutons	0	480		Park, H., Barbeau, D.L., Rickenbaker, A., Bachmann-Krug, D., and Gehrels, G., 2009, Application of Foreland Basin Detrital-Zircon Geochronology to the Reconstruction of the Southern and Central Appalachian Orogen, Journal of Geology, v. 118, p. 23-44.
	2. Suwanee/Meguma	540	700		Park, H., Barbeau, D.L., Rickenbaker, A., Bachmann-Krug, D., and Gehrels, G., 2009, Application of Foreland Basin Detrital-Zircon Geochronology to the Reconstruction of the Southern and Central Appalachian Orogen, Journal of Geology, v. 118, p. 23-44.
	3. Grenville crust	950	1300		Whitmeyer, S.J., and Karlstrom, K.E., 2007, Tectonic model for the Proterozoic growth of North America. Geosphere, v. 3, p. 220-259.
					Paces and Miller (1993)
	5. Granite/Rhyolite	1300	1500		Whitmeyer, S.J., and Karlstrom, K.E., 2007, Tectonic model for the Proterozoic growth of North America. Geosphere, v. 3, p. 220-259.
	6. Yavapai/Mazatzal	1600	1800		Whitmeyer, S.J., and Karlstrom, K.E., 2007, Tectonic model for the Proterozoic growth of North America. Geosphere, v. 3, p. 220-259.
	7. 1.8-2.0 Ga	1800	2000		Whitmeyer, S.J., and Karlstrom, K.E., 2007, Tectonic model for the Proterozoic growth of North America. Geosphere, v. 3, p. 220-259.
	8. Archean craton	2500	3000		Whitmeyer, S.J., and Karlstrom, K.E., 2007, Tectonic model for the Proterozoic growth of North America. Geosphere, v. 3, p. 220-259.
CAMBRIAN
	GODDARD STEVENS and THURSTON									Konstantinou et al. (2013)												Lovell, 2017																		Lovell et al., 2013
	WELL # PREVOST14331	UNIT: Mt Simon		WELL # JEMDORN14349	UNIT: Mt Simon		WELL # SUNCP4586	UNIT: Mt Simon		KP-51	Franconia Sandstone		KP-73	Eau Claire Fm		KP-74	Wonewoc Sandstone		KP-72	Mt. Simon Fm.		DZ-10513CA-01	Tunnel City Group		EC-FL-2359	Eau Claire Fm		MS-VR-5806	Mt. Simon Fm.		MS-MC-3800	Mt. Simon Fm.		MS-FL-3005	Mt. Simon Fm.		MS-EP-8646	Mt. Simon Fm.		MS-ST-1777	Mt. Simon Fm.		MS-ST-1360	Mt. Simon Fm.		MS-ST-1516	Mt. Simon Fm.		MS-ST-2110
Source	Frequency	Relative Frequency		Frequency	Relative Frequency		Frequency	Relative Frequency		Frequency	Relative Frequency		Frequency	Relative Frequency		Frequency	Relative Frequency		Frequency	Relative Frequency		Frequency	Relative Frequency		Frequency	Relative Frequency		Frequency	Relative Frequency		Frequency	Relative Frequency		Frequency	Relative Frequency		Frequency	Relative Frequency		Frequency	Relative Frequency		Frequency	Relative Frequency		Frequency	Relative Frequency		Frequency
1	0	0		1	0.00384615		0	0		0	0		0	0		0	0		0	0		0	0		0	0		0	0		0	0		0	0		1	0.00540541		4	0.0784314		0	0		0	0		0
2	0	0		0	0		0	0		0	0		0	0		0	0		0	0		0	0		2	0.0266667		0	0		0	0		0	0		0	0		0	0		0	0		0	0		0
3	106	0.379928		6	0.0230769		40	0.150376		3	0.0365854		5	0.0526316		11	0.092437		8	0.0898876		12	0.324324		8	0.106667		16	0.145455		4	0.040404		8	0.153846		80	0.432432		11	0.215686		5	0.172414		8	0.615385		27
4	0	0		0	0		0	0		0	0		0	0		0	0		0	0		0	0		2	0.0266667		0	0		0	0		0	0		0	0		0	0		0	0		0	0		0
5	125	0.448029		42	0.161538		180	0.676692		4	0.0487805		3	0.0315789		11	0.092437		3	0.0337079		10	0.27027		11	0.146667		8	0.0727273		6	0.0606061		11	0.211538		93	0.502703		23	0.45098		6	0.206897		3	0.230769		13
6	36	0.129032		6	0.0230769		44	0.165414		2	0.0243902		1	0.0105263		2	0.0168067		1	0.011236		4	0.108108		1	0.0133333		6	0.0545455		0	0		3	0.0576923		6	0.0324324		9	0.176471		0	0		0	0		8
7	1	0.00358423		2	0.00769231		0	0		3	0.0365854		5	0.0526316		13	0.109244		3	0.0337079		1	0.027027		2	0.0266667		7	0.0636364		5	0.0505051		2	0.0384615		4	0.0216216		4	0.0784314		12	0.413793		2	0.153846		21
8	11	0.0394265		203	0.780769		2	0.0075188		70	0.853659		81	0.852632		82	0.689076		74	0.831461		10	0.27027		49	0.653333		73	0.663636		84	0.848485		28	0.538462		1	0.00540541		0	0		6	0.206897		0	0		0
sum	279			260			266			82			95			119			89			37			75			110			99			52			185			51			29			13			69
%grains not considered	7.61589			3.7037			10.7383			9.89011			2.06186			-10.1852			11			81.3131			25.7426			-13.4021			-2.06186			47.4747			-1.0929			49.505			70.1031			86.5979			30.303
	U-Pb age	1s error		U-Pb age	1s error		U-Pb age	1s error		U-Pb age	1s error		U-Pb age	1s error		U-Pb age	1s error		U-Pb age	1s error		U-Pb age	1s error		U-Pb age	1s error		U-Pb age	1s error		U-Pb age	1s error		U-Pb age	1s error		U-Pb age	1s error		U-Pb age	1s error		U-Pb age	1s error		U-Pb age	1s error		U-Pb age
	1009.65	12.7607		236.881	3.39862		992.952	20.2009		1478.12	17.7113		2726.2	4.39722		2740.92	4.01974		2900.88	5.40341		1053.3	66		588.5	17.7		982.7	11.5		1089.5	30		1083.4	59.7		526	16.3		2602.5	4.1		2796.8	6.3		2730.7	1.9		1225.1
	1027.69	16.8807		1024.62	18.6144		1007.19	16.6861		2729.52	12.7779		1240.36	6.95016		2822.69	4.09968		2722.07	5.52015		1063.4	20.2		604.7	23.8		1023.4	10.8		1130.4	55.3		1084.3	17.9		1003.6	48.7		2843.3	5.6		2725.1	2.7		2701	3.5		2862.9
	1038.35	15.5514		1029.92	19.8483		1007.66	20.3642		1103.57	17.9245		2667.05	4.07502		1507.77	8.38435		2682.42	5.13712		1068.5	34		710.2	11.3		1061.7	163.7		1191.2	15.1		1091.5	13.6		1027.1	28.5		2675	15.3		2701	3.2		2698.4	2		1852.7
	1042.18	17.9277		1124.54	22.1139		1008.26	17.3058		2693.9	12.2268		2798.03	4.79439		1023.43	5.23061		2691.63	5.34513		1083.3	40.5		1053.8	22.4		1074.7	25.1		1247.8	11.1		1091.8	13.9		1034.3	9.6		1810.4	7.4		2705.9	4.1		2980.9	5		2701
	1042.83	17.7939		1152.25	28.33		1019.6	25.4708		2731.8	11.8474		1223.59	8.68412		2719.24	3.50629		2660.53	5.612		1084.4	23		1060.2	42.8		1087.6	52.8		1324.9	26.1		1098.7	46.6		1050.8	47.8		2695.6	10.7		1829	6.7		2696.2	6		1775.3
	1047.35	15.4545		1229.61	20.0141		1031.57	27.0248		2815.07	12.4964		2730.11	4.27775		2703.72	3.44082		2693.64	5.19221		1094.2	15.3		1061.3	17.9		1097	32.1		1343.9	24.3		1253.6	42.3		1075.9	22.6		1058.6	87.8		2741.4	5.6		2722.6	15.3		2666.5
	1056.57	17.0674		1229.92	27.3432		1057.41	17.7634		2741.88	12.9823		2848.56	6.30417		2697.9	3.52782		2707.76	5.24901		1096.1	11.3		1062.1	94.4		1120.6	101.5		1414.6	30.9		1281.2	17.1		1078.8	17.5		2685.5	4.4		2663.5	9.1		1102.4	34.8		2686.6
	1063.04	17.1346		1329.06	25.3902		1068.66	20.0912		1466.35	18.744		2669.07	5.97129		1943.61	3.813		1329.67	7.85265		1100.3	87.3		1071.3	24.3		1131.5	29.8		1437.8	24.3		1292.7	37		1121.6	12.8		1458.3	18.8		2571.6	9.2		2734.7	12.2		1095.8
	1075.88	15.9843		1332.11	19.4806		1080.4	21.6707		2745.37	13.3386		2700.5	4.38473		2728.25	3.94038		2697.73	5.24131		1102.4	40.1		1108	26.3		1132.4	34.3		1463.5	10		1313.4	112.6		1125.7	69.9		2686.4	3.6		1244	47.1		2723.6	2.4		1922.1
	1083.61	24.6681		1334.4	17.4929		1081.34	23.4642		1003.07	33.7859		2685.49	4.33809		2817.78	3.69879		2698.19	5.39175		1136.8	7		1164.1	15.8		1133.8	25.8		1474.3	14		1326.2	18.7		1127.6	40.1		2719.3	14.9		2708.6	15		2676.3	10.6		1812
	1084.53	17.8398		1364.86	24.1854		1084.79	28.6573		2701.15	13.8026		2688.73	4.13339		2713.46	3.62149		2987.04	5.28006		1163	20		1203.8	72.8		1135.8	28.6		1856.4	9.9		1339.3	12.6		1128.8	64.6		1144.4	96		2704.4	6.7		2806.9	3.3		2694.8
	1092.51	16.0708		1373.93	29.9093		1106.35	18.8041		1340.42	18.1029		2725.8	4.98025		2698.58	3.40056		2747.19	5.45297		1223.2	19.8		1306.4	64.6		1137.9	38.1		1856.5	6.4		1342.5	41.5		1130.4	11.2		1475.2	9.8		2712.8	12.5		2722.5	14.5		1342.3
	1094.7	15.528		1391.12	20.7076		1122.29	24.5609		1774.12	15.2948		2695.61	6.56996		2718.76	5.02304		2695.36	5.39735		1337.7	18.7		1394.1	44.6		1154.2	14.3		1893.3	11.8		1379.2	18.9		1140.6	45.7		1870.2	9.5		1124.7	35.2		2844.8	5		1121.4
	1095.63	18.165		1399.9	17.5061		1134.91	22.0668		2727.9	13.2544		2739.72	6.17213		2721.96	3.82413		2862.07	5.79272		1373.8	17.6		1397.6	63.4		1212.9	70.8		1899.9	3.4		1432.9	13.9		1158.3	19.6		2698	9.4		1162.2	13		1073.8	52.7		1112.6
	1105.06	32.8932		1424.19	20.6548		1141.3	20.9649		2926.2	12.997		2722.68	5.07271		2714.72	4.88476		2707.22	5.49469		1375.1	12.2		1422.2	15.6		1236.9	8.3		1911.5	17.7		1453.9	51.4		1166.7	35.9		2704.6	12.1		2922.4	5.2		2701	5.1		1164.1
	1106.06	30.9598		1426.5	23.9169		1142.3	21.7311		2718.09	13.2566		2701.94	5.18684		2498.21	4.30279		2719.22	5.68949		1383.9	32.5		1448.7	20.9		1255.8	46.7		2617.1	2.6		1463.4	15.7		1173.4	115.9		2669.3	11.3		1985.5	11.4		2706.6	4.2		1777.7
	1108.21	16.43		1436.36	17.2322		1143.17	21.2918		2754.53	13.8085		1429.62	6.31385		1872.35	5.30364		2736.32	5.52057		1397.5	56.2		1462.3	17.4		1312.8	46.1		2636.7	7		1468.2	22.5		1202.5	105.2		2702	8.7		2710.9	17.6		2731.1	5		2701.3
	1112.71	13.1288		1436.4	18.9534		1155.34	26.7869		1720.15	13.0814		2663.92	5.26237		1447.65	6.88269		2710.75	5.65793		1416.9	18.9		1469.6	42.4		1421.8	73.1		2644.6	6		1480	12.2		1221.9	11.4		2715.6	5.3		1317.3	38.8		2727	8.3		1250
	1116.95	26.4427		1437.26	16.6945		1158.48	16.7079		2671.2	13.5384		2703.01	5.5186		2708.81	4.58314		2681.78	5.42428		1439.1	103		1471.2	34.3		1436.3	18.3		2656.5	2		1484.5	52.8		1229	53.9		2678.8	7.6		2692	7.1		2741.5	7.3		2734.3
	1121.67	19.9147		1443.44	16.3268		1164.69	20.4231		2748.26	10.928		2691.12	3.76027		2679.75	4.4769		2691.2	5.74483		1458.5	22.5		1479.3	12.3		1441	9.4		2659.8	6.3		1626.5	22.2		1239.7	40.8		1180.6	110.6		1093.8	21.5		1085.6	43		1827.2
	1122.24	17.1045		1447.14	24.4751		1185.78	26.2365		1107.71	16.3135		2837.68	4.56934		1234.09	6.67169		1878.84	6.48396		1476.9	13.4		1479.4	13.9		1449	19.9		2670.1	4.1		1660.5	32.7		1298.9	128.1		2697.7	5.2		1864.2	15.1		2733	9.4		2074.8
	1123.39	20.8352		1450.67	18.6814		1190.39	24.3478		2745.29	11.0271		2690.85	6.70718		2761.26	4.5139		1058.85	9.21949		1483.9	9.3		1491.5	20.8		1456.3	58.4		2671.3	7.5		1734.9	6.9		1317	26.8		2836.1	7.2		2684.6	19.4		2715.3	2.5		1299.5
	1134.48	27.1738		1457.32	16.964		1192.51	30.1794		2704.96	11.115		2698.74	5.61588		2830.81	4.52444		2729.88	6.64343		1601.4	8.3		1503.3	24		1456.7	7.6		2675.9	4.3		1871.8	22.5		1318.8	57.7		2701.3	3.4		2800.9	8.3		2726.2	8.3		1096.1
	1134.77	18.4663		1458.2	17.1644		1192.71	27.0022		2732.26	11.0256		2724.82	3.66608		1882.45	5.76951		1938.07	6.16189		1686	9.2		1567.2	34.7		1460.9	43.8		2677.6	4.3		1922.9	12.6		1322.5	19.9		1153.9	20		2709.4	3.7		2689.4	10.2		2676.4
	1146.76	17.9534		1460.04	14.5578		1199.87	25.8239		1487.43	14.6693		1488.55	11.8904		2663.87	4.14481		2673.8	5.69667		1699.5	16.1		1580.4	15.7		1708.9	14.2		2678.2	4.7		2667.1	11.4		1326.4	73.7		1453.8	32.1		1063.2	9.6		2724.1	6.2		1434.1
	1159.42	16.7286		1460.23	14.2487		1205.46	23.2431		2747.14	11.9381		2708.22	5.86072		2687	4.68599		2692.34	5.72092		1717.1	10.8		1757.3	14		1742.1	5.5		2678.8	2.7		2672.6	7.8		1326.4	11.6		2697.7	9.6		2689.8	6.6		2701	7.2		1028.2
	1160.88	22.5265		1462.15	17.297		1207.34	17.6336		2070.41	12.521		2702.15	9.58674		1826.39	5.43594		2774.52	3.74614		1808	12.1		1861.1	11.9		1760.9	13.3		2679	5.8		2672.9	12		1326.6	11.3		2699.5	5.1		2661.8	4.4		2731	2.7		2722.4
	1160.96	21.1947		1463.84	24.7473		1210.56	27.0332		2548.54	11.1707		2689.67	4.25525		2600.81	6.2555		2706.93	3.85425		2518.1	8.6		1912	22.1		1763.1	4.4		2681.7	6.5		2674.1	14.5		1330.8	25.1		2722	2.5		2701.2	6.2		1059.9	65.9		1084.6
	1161.29	20.2608		1464.92	16.5114		1211.14	28.1033		2713.64	11.339		2699.99	4.90728		2678.33	7.0693		2713.19	4.20369		2646.4	10.3		2307.6	6.1		1771.7	10.5		2683.4	1.1		2675.3	10.4		1331.3	11.9		1118.9	15.5		2777.1	2.5		2729.1	5.7		1915.4
	1166.67	23.8226		1465.31	16.6566		1220.03	20.5261		2725.29	11.1834		2708.05	4.94967		1810.29	7.61549		1449.66	4.33166		2648.9	5.1		2318.9	8		1782.3	7.6		2684.5	3.5		2682.7	3.4		1331.4	10.7		2677.6	4.1		2705.3	14.3		2701.2	5.5		1185.2
	1167.93	15.8067		1465.91	16.6183		1236.32	35.6127		2712.99	12.2456		1843.29	6.71349		2712.54	7.72029		1107.75	5.58431		2659.3	4		2542.7	5.1		1832.7	7.1		2684.8	3.8		2683	2.6		1332	10.8		1443.8	15.3		1413.6	14.6		2708.9	10.2		1444.9
	1168.64	13.5199		1474.9	15.0527		1252.71	22.0759		2587.64	13.6762		2679.99	4.97261		2680.71	6.66198		2698.07	3.67851		2660.1	28.7		2652.9	4.6		1836.3	9.1		2685	7.2		2683.1	12.7		1333	65.3		1472.8	22.2		2664	23.3		2697	8.3		2675.8
	1175.96	17.4666		1477.1	14.3917		1254.52	19.2158		2768.16	13.7753		2701.31	8.79717		2776.65	6.14185		1098.05	7.2285		2664.4	1.2		2652.9	6.3		1839.6	8.2		2685.4	3.6		2690.7	3.6		1333	14.5		2707.2	16.4		2672.8	3.2		2693.7	7.1		2926.6
	1177.51	26.1394		1479.11	21.4649		1256.33	27.9922		2733.1	12.8825		2736.91	8.86015		1846.04	6.45825		2704.78	3.88339		2669.1	3.5		2655.4	8.8		1843.4	10.4		2686.4	8.2		2690.7	11.6		1333.6	23.8		1619.9	21.9		2714.6	5.1		2705.3	6.9		1120
	1177.57	15.8453		1479.3	25.7		1258.35	25.3445		2695.38	12.5268		2705.28	9.17297		2718.69	5.85361		2716.22	3.8754		2670.2	2.3		2656.5	16.4		1870.9	13.4		2686.4	5.2		2691.7	19.8		1335.6	33		2847.4	2.9		2726.5	8.2		2705.2	5.6		1406.1
	1182.19	29.0674		1479.34	17.5051		1261	24.6329		2738.23	13.0398		1850.88	9.85467		2720.77	5.96421		2935.64	3.67671		2673.5	12.4		2659.3	8.3		1883	76.8		2686.7	3.2		2691.7	3.5		1335.6	19.7		2696.6	3.5		2728.8	22.5		2741.9	8.8		2693.9
	1184.21	14.3052		1479.43	15.7542		1265.54	25.1189		2070.73	13.36		2843.64	8.92373		2867.72	6.44921		2750.59	3.84581		2673.7	4.5		2659.8	5		1885.8	14.1		2688.8	6.1		2691.7	4		1335.8	16.1		1143.6	15.5		2728.4	16		2852.2	27.2		1098.7
	1194.86	24.9704		1480.25	18.7891		1276.23	19.1418		2785.85	12.7979		2706.9	8.5514		2703.97	6.17753		2713.85	3.7698		2676.3	9.6		2668	6.6		2028.1	6.1		2689.5	1.8		2693.4	3.4		1337.8	15.7		1788.3	15		2848.1	9.3		2682.2	6.1		1344.4
	1194.88	17.2175		1480.69	23.4659		1289.01	18.8811		2740.33	12.28		2711.87	9.18099		2714.79	6.39512		2966.82	3.61252		2677.8	6.2		2676.5	9.4		2543	27		2689.7	9.4		2693.9	4.1		1339.1	57.5		2681.6	11		2742.4	6.9		2844.2	7.8		1182.9
	1195.91	23.868		1481.63	24.3869		1291.99	15.5113		2728.69	12.4757		1091.43	11.5903		1489.12	7.26976		1098.87	6.03832		2677.9	13.8		2689.4	22.7		2557.3	8.2		2690.1	3.8		2694.3	4.4		1340	9.8		1476.9	4.5		2684.6	8.4		2712.8	11		1189.6
	1196.82	19.5282		1483.68	15.9912		1306.93	36.6168		1973.15	9.69796		2704.14	9.36393		1323.86	7.63565		1141.81	7.44004		2679.7	8.9		2690.6	9.9		2629.4	4.3		2691.2	3.2		2694.6	8.6		1341.9	41.9		1751.3	11.8		2747.7	9.1		2947.2	7.2		1478.9
	1199.64	18.8907		1484.18	14.9164		1314.82	20.2356		2743.36	9.49183		2697.06	8.97164		2803.33	6.33966		2700	3.85868		2682.8	16		2690.9	13.4		2635.5	7.2		2691.5	5.2		2695	5.8		1342	42.5		2696.7	9.8		2695.1	10.7		2705	7.6		1910.4
	1199.66	26.1149		1485.02	16.8271		1325.12	21.5358		2701.79	8.90868		2794.02	8.58552		1868.9	7.32226		2739.51	3.99424		2684.3	3.3		2692.2	24.7		2666.6	10.2		2692	4.6		2695	9.7		1347.6	18.8		2703.1	8		2700.6	4		2699.4	5.6		1190.3
	1201.87	16.581		1486.5	16.2582		1334.17	26.3872		2761.35	9.20664		2764.11	9.26668		1803.24	6.84731		2666.64	3.72926		2684.8	2.2		2692.3	15.5		2666.7	2.1		2692.1	8		2695.9	4.3		1349.5	14.2		2705.4	5.6		1488.5	8.9		1178.8	51.4		2755.2
	1205.93	20.7055		1486.74	15.7802		1349.62	29.1692		2709.16	8.79523		2773.52	9.08222		1053.59	8.05258		2710.41	4.40096		2685.3	8		2693.1	5.6		2669.4	15.6		2693.3	5.3		2697.1	2.4		1349.8	36.3		2702.3	7.3		2692	18.1		2744.3	5.6		1219.9
	1206.31	17.7053		1491.25	17.035		1351.9	27.5202		2807.98	8.59841		2772.79	8.61267		2699.03	6.54841		2680.01	3.76417		2685.4	6.5		2693.1	19.2		2670.7	4.1		2696.1	16.7		2697.4	6.4		1350.8	86.6		1080.7	72.5		2724.4	22.4		2710.8	7		1846.4
	1207.66	14.9189		1492.12	16.8557		1353.25	17.8021		2698.99	9.11614		2780.84	9.29252		2685.85	6.54786		2832.88	5.34513		2685.8	6.3		2695.7	9.8		2673.1	3.4		2696.6	4.9		2697.5	6.8		1353.6	23.3		1441.6	27.2		2848.3	6.5		2838	3.6		2916.9
	1210.15	43.1632		1494.89	14.7895		1355.86	20.2545		2706.42	8.58221		2798.44	9.18273		2682.2	7.23964		2701.43	3.83819		2687.8	7.7		2696.8	4.9		2673.3	14.8		2697.5	5.2		2697.6	3.4		1354.3	61.9		2722.1	8.7		2694.7	4.7		2674.2	6.2		1855.9
	1213.78	21.1092		1499.52	15.0381		1358.02	17.2594		2738.38	9.6833		2776.43	9.42813		2693.37	6.99464		2674.95	4.20094		2694.7	14.6		2697.6	3.5		2678.6	6.6		2698.1	4		2697.8	3.5		1355.7	13.7		1180.9	77.6		2640.7	15.1		2744.6	13.5		1128.6
	1214	24.5172		1507.74	19.8692		1361.82	19.9439		2720.53	8.27461		2791.03	9.38197		2339.74	6.5847		2716.59	3.9506		2695.2	6.9		2698.6	20.2		2679.3	1.9		2698.2	5.9		2698.4	5.3		1361.1	28.2		2708.7	5.5		2712.2	4.3		2695.6	5.7		2720.1
	1222.85	19.4201		1512.34	25.1051		1373.3	18.7158		1860.27	12.1983		1127.3	11.9182		1432.44	7.76822		2729.97	3.86368		2697.1	3.3		2701.8	5.4		2679.4	3		2698.5	5.1		2698.6	2.4		1361.5	43.2		1787.4	17.9		2735.7	4.1		2879.9	12.4		1175.1
	1224.55	29.8311		1513.75	20.2475		1374.75	19.2795		2709.54	8.29283		2685.23	8.17241		2675.08	6.14272		2739.93	4.39681		2702.6	5		2703.9	7.9		2679.4	3.5		2698.6	3.3		2698.8	2.5		1363	29.1		2703	8.1		1398.4	71.9		2708.2	22.2		1839
	1224.82	20.5047		1524.91	17.3976		1375.73	60.2333		2790.6	11.0517		2684.83	8.66422		2615.38	5.96376		2723.4	4.05432		2703.1	5.4		2706.7	11.5		2681.2	7.7		2699.1	3		2699.1	8.6		1363.3	11		1471.7	35.4		2742.5	5.2		2835.1	9.7		1084.5
	1227.16	28.8075		1572.78	46.3025		1382.33	24.0439		2701.57	10.0844		2723.71	8.03628		2804.09	6.90836		2993.4	4.25242		2705.4	6.8		2707.4	10.1		2684.8	5		2701	5.7		2699.8	3.7		1369.2	35.6		2712.9	18.1		2701.4	4.9		2726.6	10.5		1758.5
	1229.27	18.9677		1663.85	17.5324		1382.72	34.1753		2797.59	10.8027		2748.31	8.18739		2680.15	5.94451		2967.57	3.87963		2705.4	11		2707.8	5.2		2686.2	12.8		2701	7.5		2701.8	2.3		1369.5	45.1		1684.4	9.7		1826.6	12.4		2684.5	6.1		1842.9
	1237.17	18.6216		1726.11	12.3014		1384.47	21.3191		2734.34	10.8195		2718.67	8.10196		2677.35	5.69529		2704.71	4.18662		2710.3	4.6		2707.8	9.5		2690.2	1.1		2701.9	3		2704.6	5.3		1369.8	93.1		2686.9	4		1816.8	7.5		2749.3	26.5		2695.4
	1237.74	17.3542		1726.33	15.4449		1386.36	23.2477		2849.07	10.0869		1884.53	9.27029		1061.57	8.06966		2709.2	3.65937		2710.4	4.9		2709.6	16.9		2693.9	2.1		2702.2	5.6		2705.8	2.5		1369.9	7.4		2709	6.9		2713.8	3		2697.1	25		2697.2
	1238.05	17.6048		1731.37	16.7776		1391.96	19.1722		2684.04	11.5049		2716.97	8.03849		2734.8	5.88946		2675.2	4.70814		2714.9	8.4		2710.5	5.1		2696.6	3.5		2702.2	9.7		2706.7	2.4		1372.2	13.2		2728.6	14.5		2191	20.5		1108.1	11		2691.5
	1239.98	16.6962		1760.19	19.7158		1392.5	22.1129		2728.14	10.4665		2760.91	9.41396		1115.66	8.3672		2692.37	4.08445		2715.6	4.1		2711.1	7.1		2697.2	3.5		2703	4.8		2706.7	5.9		1372.8	13.5		1445.2	27.9		2859.1	12.8		2729.5	9.9		1848.3
	1240.03	15.299		1762.62	18.2621		1396.9	20.5056		2734.02	11.0076		2658.33	7.84653		1444.67	6.37132		1870.25	5.13419		2716.6	4.6		2713.6	12.1		2697.9	2.4		2703.4	5.5		2706.8	6.2		1373.4	30.4		1159.4	43.7		2729	6		2735	7		1170.5
	1241.5	21.8822		1833.19	15.7742		1397.42	15.5495		2708.94	10.1048		1842.53	10.4299		2693.97	3.98495		2681.77	3.92187		2716.7	7		2719.2	9.2		2698.6	6		2706.8	5.7		2706.9	4		1375.6	9.4		1485.7	8.9		2722.9	15.8		1183.2	109.6		1663.6
	1241.89	20.1019		1837.73	13.5721		1398.2	21.4299		2732.35	11.5899		2683.23	9.98163		2692.92	4.3918		2730.82	3.85322		2717.9	5.2		2722.5	20.8		2699.6	11.1		2707.1	4.4		2707.5	29.1		1376.4	48.1		1788.5	8.1		2844.9	5.3		2731.1	2.6		1763.6
	1243.12	15.7377		2348.55	15.1872		1399.05	29.2786		2728.28	12.7245		2694.75	9.24703		2738.67	4.37268		2772.36	3.73971		2718.7	4.6		2723.6	9.3		2700.1	1.9		2707.7	6.9		2707.8	4.5		1381	10.9		2719.6	30.4		2698.9	2.5		2683.1	67.1		2600.7
	1244.33	16.5149		2429.35	16.8286		1401.6	25.0608		2663.87	13.6965		2783.23	9.25995		2731.01	3.54551		2715.74	4.08022		2720.1	10.1		2727	13		2700.7	4.4		2708.9	1.9		2709.4	5.6		1381.3	4.4		1417.2	31.9		1833.7	8.8		1200.9	20.6		1837
	1246.18	24.7992		2483.08	14.7306		1403.8	18.8968		2825.24	13.3292		2779.45	9.41465		1499.23	4.4087		2733.52	4.12728		2722.2	7.3		2727.9	13.2		2700.8	8.5		2710	3.5		2709.4	6.1		1384.2	79.4		1680.4	7.7		2713.1	10.2		2739.8	6.5		1362.1
	1246.83	15.3667		2521.83	16.7319		1407.14	20.947		1484.31	16.0967		2594.39	10.4894		2706.32	4.0285		2703.45	3.72383		2722.8	5.9		2728.5	7.1		2701.5	3.9		2710.4	12.6		2711.1	6.7		1384.7	31.2		1458.8	48.4		2715.1	5.2		2702.4	8.2		1826.9
	1247.5	18.3853		2548.23	11.6263		1413.52	33.7272		2688.35	13.1861		1081.9	13.0744		2671.46	3.52804		2720.32	4.23478		2723	6		2729.5	10.3		2702	7		2712	3.2		2711.4	10.7		1387	15.2		3014.8	8.3		2723.3	7.1		2730.6	10		2698.4
	1248.58	24.5087		2595.76	13.2317		1413.75	17.9255		2720.68	12.7174		2736.11	9.79841		1223.94	6.2592		2932.5	3.57573		2727.9	7		2730.8	9.4		2702.1	7.8		2713.1	3.6		2713.2	9.2		1389.3	27.9		1384.9	29.6		1857.5	8.8		2971.8	5.8		1455.4
	1249.7	25.1802		2613.46	19.0971		1413.91	27.685		2840.54	15.6003		2692.18	10.0437		2507.47	3.9638		2740.1	3.78936		2728.3	2.6		2731.8	3.1		2702.8	1.8		2713.9	13.1		2713.2	3.8		1398.9	38.5		1770.2	13.4		2728.3	23.2		2722.7	5.4		2480.8
	1252.18	16.4713		2615	13.4864		1413.92	23.0917		2702.34	15.0891		2728.4	6.72282		1503.55	5.83208		2712.54	4.25502		2728.7	2.9		2736	9.9		2706	6.1		2714.9	14.1		2713.8	5.6		1414.3	27.6		1674.9	19		2697.3	3.9		2733.9	22.1		2573.4
	1252.67	18.0334		2617.81	13.4028		1414.49	18.2771		2712.02	13.9888		2672.13	5.52853		2681.39	3.71299		2701.55	4.10108		2730.2	5.5		2738	8.1		2707.1	3.6		2715.6	8.2		2714.7	11.2		1417.8	22.3		1414.4	19.5		2699	3.7		2698.4	3.4		1757.8
	1252.78	15.3776		2623.36	13.4273		1416.74	20.5694		2736.72	12.8557		2674.82	5.20602		2729.72	3.61803		2683.61	4.08494		2730.4	6.1		2738.4	6		2709.3	11.9		2716	18.1		2716.1	16.2		1431.6	18		1369.3	50.1		2719.4	9.6		2715.6	12.9		1691.5
	1253.81	31.5366		2636.95	13.7699		1419.32	21.4523		2843.21	10.4831		2707.49	5.05109		2708.28	3.70839		2721.01	4.47497		2731	4.6		2744.2	15.1		2710.8	7		2716.4	3.9		2718	2.5		1432	44.4		2928.2	8.2		1801.1	14.4		2669.3	3.2		1826.9
	1255.01	45.0695		2639.38	13.6305		1421.16	24.1139		2735.23	9.51689		2695	5.75441		2741.04	3.93928		1047.89	6.26263		2731.7	8.5		2744.2	9.7		2713	4.4		2718.8	13		2721.3	4.2		1438.2	9.1		2707.3	3.2		2692.7	4.7		2698.4	6.1		1376.5
	1256.68	15.0799		2645.15	19.158		1421.7	17.1976		2706.78	9.23029		2698.19	7.93546		1464.77	4.79568		2692.51	4.1032		2733.9	11.4		2745.8	6		2713.2	5.3		2720.6	17		2724.1	13.3		1438.2	24.1		1437.8	35		2681.9	28.8		1865.4	12.2		2698.2
	1256.7	15.6892		2646.37	14.9027		1422.75	21.227		2728.41	9.44944		2610.98	5.25167		1445.82	4.91275		2806.85	4.23094		2739.9	4.6		2746.5	28.1		2714.7	6.6		2721.9	19.1		2724.4	6.6		1442.5	23.8		2684.8	7		2691.3	4.8		2722.8	10.7		2700
	1256.97	30.9221		2646.9	10.7117		1422.89	25.94		2696.63	9.48236		2726.56	5.36414		1866.83	3.99071		2836.29	4.14801		2743	4		2760.7	13.3		2720	6.2		2722.7	15		2726.9	4.2		1447.6	17.9		1424.2	10.6		2717.4	6.4		1366.4	17.4		1147.6
	1257.52	19.5606		2650.65	16.8219		1423.33	21.6093		2828.11	10.2987		2694.28	5.4583		1079.46	6.96228		2843.65	4.2208		2744.7	5.2		2780.7	7.1		2720.3	6.2		2723.4	9.8		2731.3	7.9		1449.1	14.8		2679.6	8.7		2679.6	4.2		2705.6	10.4		1906.5
	1258.06	23.027		2650.67	16.7026		1424.13	22.3661		2729.32	9.4284		2742.71	5.47397		2699.97	4.29621		2723.56	4.55634		2747.6	4.1		2805	5.3		2721.1	2.1		2723.5	11.7		2732.6	10.4		1452.2	11.4		2725.6	11.8		2676	13.8		2699.3	3.6		1476.4
	1258.73	11.6531		2652.55	16.3503		1425.31	19.3897		2688.72	9.7427		2708.37	6.12916		2722.79	4.07414		2699.18	4.26334		2822.9	7.3		2909.2	23		2730.4	3		2725.9	12.7		2733.2	6.2		1461.2	5.9		2708	14.2		2683.2	6.3		2715.3	11.2		1834.1
	1260.73	15.0961		2653.39	15.8811		1426.36	17.9998		2735.92	9.96793		2690.73	5.55654		2699.1	3.95707		1115.05	7.40034		3001.6	13.7					2732.4	4.7		2726.5	6.9		2733.2	3.8		1481.4	10.7		1330.1	14.9		2697.6	8.1		2734.4	3.9		1065.3
	1262.89	25.0879		2653.89	16.7962		1429.11	25.1671		2678.17	9.14055		2706.28	5.54671		1815.7	6.13553		2696.44	5.11227								2737.3	5.3		2727.2	10.5		2733.3	20.3		1642.3	31.4		2720.7	6		2741.7	4		2697.3	6.6		1852
	1263.61	22.9357		2654.05	12.772		1431.84	18.029		2735.32	9.34296		1502.8	6.45709		2904.51	3.68843		2741.06	5.26678								2741.3	5		2727.5	21.8		2733.4	2.3		1646.4	6		2733.8	3.2		2748.2	27.7		2681.7	5.5		2698.8
	1268.95	18.6194		2654.38	11.8143		1433.96	23.4195		2769.01	9.61568		2728.02	5.47941		1914.79	5.07559		2734.23	5.64579								2741.6	5.5		2728.4	4.5		2739.2	22.6		1684.6	12.6		1345.4	18.1		1834.3	16.6		1478.8	11.8		1844.9
	1270.43	19.5564		2656.52	16.8002		1434.96	21.1393		2739.7	8.41394		2787.54	5.48218		2733.41	3.96256		2732.45	5.66516								2742.4	9.7		2730.6	10.8		2739.5	7.5		1685.5	14		2727.9	2.8		1358.2	46.7		1862.9	33.1		2705.2
	1270.84	18.9882		2659.79	17.1636		1435.63	19.6343		2088.52	10.0652		2140.86	9.49701		2722.9	5.27257		2712.84	5.26996								2746.6	4.2		2730.6	12.7		2739.7	5.5		1703.1	28.2		1322	24.4		2728.6	21.6		2701.3	6.8		2939.2
	1271.22	22.5473		2660.49	13.3461		1435.64	19.632		2688.71	11.3058		2687.09	7.16983		1726.17	5.8581		2707.8	5.35014								2757.6	6.9		2731.2	3.1		2748.3	5		1832.3	5.2		2689.9	5.6		2717.3	4.8		2721.9	7.8		1488.3
	1272.5	28.5166		2663.67	13.8347		1436.55	27.381		2823.11	7.94891		2696.49	9.10678		1465.25	7.64188		1757.79	6.49186								2802.1	5.4		2734.3	10.1		2753.9	3.7		1907.9	12.9		1446	51.7		2808.6	3.8		2744.2	11.5		1923.6
	1275.91	24.2559		2663.91	12.3453		1436.6	20.5144		2728.57	12.0782		1819.15	10.0937		2791.92	6.29896		2833.04	5.36563								2813.8	24.5		2734.4	10.4		2756.3	4.8		2653.7	3.7		1335.2	19.3		2731	6.5		1324.7	20.5		1027.4
	1276.23	15.2237		2665.47	15.1973		1436.94	22.8446		2717.84	8.05001		2828.28	9.07356		1446.08	6.49643		2737.12	5.52712								2832.8	5.6		2740.4	5.8		2803.3	12.2		2671.3	8.6		2711.5	4.6		1934.9	11.2		2719.7	4.4		1480.2
	1276.53	15.1944		2666.1	11.3211		1437.13	27.4839		1875.29	12.0353		1494.25	11.4559		2693.44	4.89217		2736.94	5.42836								2855.5	9.2		2744.7	9.6		2803.9	8		2679	5.1		1336.3	16		1855.6	6.8		2732.2	3		1404.5
	1277.17	19.7721		2666.7	14.2105		1437.22	14.5582					2701.4	9.0204		1883.22	5.95623		2689.45	6.40081								2879.7	4.1		2747.3	18.3		2804.6	7.3		2695.9	3.5		2639.9	7.9		2702.2	5.5		2624	5.6		1772.1
	1278.3	24.795		2666.85	16.4349		1437.68	24.9407					2719.3	9.20654		1298.66	7.20598		2725.28	7.35855								2989.9	4.2		2820.2	7.1		2817.6	21.1		2698.5	2.1		1884.3	29.4		1831.6	15.8		2697.9	5.1		1214.6
	1279.05	17.3321		2668.55	14.6958		1437.69	12.7226					2748.01	10.054		2703.97	4.93841		2817.51	6.39553								3005.9	7.7		2822.7	6		2825.9	11.3		2703.5	9.2		1179.6	17.4		2718.8	6		2612.8	2		1295.3
	1279.14	18.8105		2669.22	13.5259		1437.88	17.4991					1632.41	11.0825		1213.85	6.39246		2737.15	6.30022								3030.8	3.9		2850.7	2.5		2835.7	9.3		2767.2	3.6		1848.6	16.3		2749.6	12.4		2748.4	3.3		1868.7
	1280.82	17.848		2669.33	16.2822		1438.19	15.6781					2709.83	9.5695		1870.88	6.36775		2711.16	6.57794											2875.3	4.2		2857.7	9.7		2806.5	18		2741.7	11.4		1474.9	14.3		2721.1	11		2707.7
	1283.03	24.709		2669.82	13.1287		1438.76	18.1794					2753.32	10.7703		2327.1	5.7716		2707.66	6.50162											2964.8	7.3		2969.2	12.2		2806.7	3.7		1149.1	31.9		2707.2	7		2677.1	5		1167.5
	1284.24	17.2259		2671.53	17.3986		1440.57	15.4097								2723.71	5.59915		2718.67	6.54001														3025.7	8.1		2927.4	5.9											1832.6
	1291.45	28.6146		2671.54	14.1823		1440.95	22.1143								2682.67	6.17056		2980.08	6.24333														3120.8	14.9														2705.7
	1291.59	16.9357		2671.7	18.3335		1441.48	15.9443								2711.38	6.61715		2724.12	5.22524
	1291.77	16.0827		2671.79	21.1553		1441.76	19.2032								1733.24	6.90574		2689.68	5.41999
	1296.78	19.9821		2671.84	15.8229		1442.08	27.2657								1063.83	7.83721		2722.57	5.41037
	1297.23	18.5296		2671.89	12.2145		1442.51	18.7724								1459.45	7.51006		2722.22	5.23495
	1297.61	30.382		2672.27	13.5412		1443.18	30.5691								1237.31	7.15608		1102.55	6.76179
	1299.36	26.1396		2672.44	17.9378		1444.02	19.9035								2734.93	7.32388		2683.15	5.50121
	1299.86	16.474		2673.94	13.1802		1444.16	22.8808								2730.97	5.75826		1326.03	6.0919
	1300.66	20.8057		2674.39	15.1153		1445.22	16.837								2722.53	5.64802		2922.11	5.06822
	1307.56	36.2786		2674.74	12.6654		1445.22	21.7236								2729.34	5.73039		2701.02	5.28681
	1307.82	22.7622		2675.18	14.1564		1445.71	16.8813											2721.81	5.64776
	1311.5	18.0288		2675.72	15.9202		1446.05	20.2895											2720.17	5.44789
	1313.89	24.0277		2676.01	13.5354		1446.06	21.1289											2699.86	5.29501
	1314.88	18.6949		2676.89	13.1989		1446.81	15.9772
	1321.71	21.2081		2678.33	10.9811		1447.54	16.8454
	1323.45	21.094		2678.88	13.8457		1447.71	18.315
	1329.54	20.0718		2678.92	12.2846		1448.12	24.4312
	1329.98	18.4698		2679.21	11.8602		1449.1	18.9979
	1337.52	15.6739		2679.94	17.2731		1450.01	21.2731
	1341.15	13.3108		2680.99	17.6337		1450.93	15.6244
	1341.86	34.7826		2681.78	15.7832		1450.93	16.8582
	1342.74	14.8629		2681.93	13.7129		1451.2	19.4188
	1345.21	16.7405		2682.49	10.4079		1451.32	22.6673
	1346.9	19.6485		2684.22	15.7412		1451.61	39.6149
	1348.35	21.2199		2684.93	13.7105		1452.7	19.2572
	1348.91	11.5924		2685	13.7199		1453.09	25.0863
	1351.41	34.9956		2685.56	12.0769		1453.53	22.6576
	1351.54	16.4407		2686.05	14.6363		1453.68	17.6199																										2692.61	20.1916	1117.89	41.8863
	1352.69	26.5222		2686.08	14.1359		1453.8	13.3841																											1237.18	61.8776	1118.76	51.8777
	1353.36	18.2657		2686.23	11.5979		1454.02	20.4756																											1081.26	24.4127	1118.99	89.4727
	1357.93	18.1818		2686.88	14.8505		1454.39	16.1831																											1343.2	46.7774	1120.16	14.9034
	1362.86	16.4393		2687.05	15.126		1454.85	21.6176																											1176.7	45.7492	1122.68	89.7174
	1367.46	16.2929		2687.24	15.3868		1454.87	15.2057																											1745.49	10.6153	1123.15	26.3305
	1368.49	17.6088		2687.29	13.6047		1455.45	19.343																											2619.02	10.1223	1123.44	12.698
	1370.61	12.9117		2687.9	14.5581		1455.47	18.8063																											1025.78	13.4402	1124.6	83.7557
	1371.04	17.9816		2688.05	11.9039		1455.89	19.5858																											1214.34	14.5361	1127.29	26.6155
	1372.48	26.0136		2688.08	15.9644		1456.24	25.5636																											1050.53	27.9809	1127.34	30.996
	1381.47	20.5472		2688.48	12.5141		1456.66	15.2711																											1546.85	39.4704	1129.03	31.2914
	1383.74	15.3594		2689.02	14.3238		1456.69	21.8017																											1424.79	76.9222	1129.28	23.4917
	1384.47	16.0224		2689.24	18.3393		1456.98	27.0776																											1053.96	39.9938	1132.78	23.941
	1385.07	18.507		2690.31	18.3374		1457.97	15.4724																											1042.87	37.3205	1137.12	73.3587
	1386.12	15.628		2690.39	13.208		1458.07	21.0389																											1101.41	106.481	1138.92	21.2736
	1386.22	20.9355		2690.48	14.1642		1458.33	19.6361																											1060.1	27.2591	1139.13	27.8288
	1387.19	12.1035		2690.67	16.1032		1458.8	20.3609																											2692.94	7.23276	1144.92	47.6562
	1387.52	18.5588		2690.74	15.5049		1459.63	21.5267																											1084.9	41.3314	1145.56	33.4424
	1388.1	16.1251		2691.24	16.6607		1459.67	19.9742																											1372.83	15.6435	1147.88	27.5938
	1391.09	17.3895		2691.99	9.12638		1459.67	20.0003																											1069.44	62.4406	1149.19	22.608
	1392.22	15.4751		2692.19	18.3784		1461.31	22.3899																											1095.83	42.777	1157.13	17.2192
	1395.05	29.254		2692.37	17.0736		1463.12	20.8398																											1464.95	40.0701	1157.6	32.9918
	1396.83	20.6677		2692.46	15.9131		1463.48	26.2996																											974.746	59.4718	1160.79	25.6716
	1397.18	15.1021		2692.5	14.5151		1464.62	18.4063																											1030.04	70.9155	1161.34	38.1459
	1400.44	14.9644		2693.39	15.9423		1465.29	17.3876																											1310.05	149.028	1166.08	35.6743
	1402.33	24.3292		2693.43	15.7877		1465.34	24.6998																											1055.22	25.9658	1167.3	40.8282
	1402.7	17.9708		2693.46	12.5751		1466.78	18.4098																											1029.73	67.8069	1171.56	35.3168
	1405.11	15.6824		2693.55	21.4898		1467.95	18.3116																											2672.79	9.93161	1173.11	46.8524
	1406.39	17.9667		2694.17	15.722		1469.16	15.8306																											2707.08	23.007	1175.17	24.7481
	1406.55	23.4568		2694.36	20.0057		1469.49	20.4877																											2702.01	9.31943	1180.85	80.7976
	1406.73	16.7838		2694.47	13.4971		1469.57	17.5334																											2701.71	5.7372	1180.95	76.0079
	1409.66	24.0606		2694.86	12.9815		1469.78	21.5908																											1429.18	17.0202	1182.73	33.6052
	1410.3	19.2923		2694.98	14.201		1470.11	20.4342																											1380.36	19.2929	1193.62	20.9122
	1411.46	16.0297		2695	14.9528		1470.62	24.5308																											1444.46	18.4501	1194.53	32.9104
	1416.32	21.7194		2695.31	15.2749		1470.92	18.5237																											1062.65	31.0377	1197.14	50.1181
	1416.71	16.7485		2695.47	12.5221		1471.19	20.0109																											1438.76	20.0735	1199.64	41.0173
	1418.55	15.9229		2695.55	10.6585		1471.24	20.9825																											1055	29.2157	1200.26	46.2787
	1423.93	14.5235		2695.71	16.5924		1471.6	17.9312																											1131.51	94.5412	1205.88	24.1353
	1429.05	13.5176		2695.8	12.7406		1472.4	21.2992																											1336.49	89.4867	1209.54	26.6052
	1430.42	14.6634		2696.24	17.4806		1473.08	15.3501																											1031.21	47.841	1216.24	30.4657
	1431.21	16.7595		2697.1	18.4964		1473.74	21.6737																											1082.3	23.6493	1226.18	33.3804
	1431.66	17.5288		2697.39	13.9659		1474.1	16.9797																											1296.72	32.8081	1229.3	39.9028
	1432.53	16.6835		2697.62	14.2573		1474.28	18.8723																											2709.36	6.4325	1231.77	27.9613
	1433.53	10.9745		2697.71	16.0884		1474.42	26.4827																											1161.47	57.9625	1232.78	28.9608
	1434.11	12.6845		2697.74	14.7547		1474.86	21.2833																											1146.58	50.8124	1232.78	33.5998
	1438.46	15.6126		2697.99	17.9101		1474.86	23.7366																											1248.2	40.8066	1242.04	24.7486
	1438.92	16.1235		2698.3	11.5387		1474.94	18.224																											2523.24	13.3201	1242.73	37.2553
	1438.97	23.7878		2698.39	11.506		1475.59	26.835																											1225.88	59.4379	1242.79	27.6997
	1439.27	26.9193		2698.53	10.2896		1476.25	23.6248																													1245.2	46.0063
	1441.52	18.8968		2698.73	13.7677		1476.26	22.8095																													1253.08	55.2889
	1442.3	20.0699		2699.42	11.7438		1476.54	19.0047																													1254.31	99.4239
	1445.99	22.1996		2699.65	14.2126		1477.79	19.459																													1260.52	27.3646
	1446.16	24.9725		2700	19.2309		1478.62	18.0479																													1262.44	58.6007
	1446.8	22.2845		2700.41	16.5676		1479.04	20.4131																													1265.41	33.74
	1447.79	18.2734		2701.49	16.385		1479.24	16.1244																													1282.1	59.7941
	1447.9	17.3172		2701.67	16.0961		1479.87	19.7008																													1282.8	44.2161
	1451.01	14.7439		2701.94	18.0379		1480.48	20.0119																													1284.11	27.3506
	1454.06	17.9599		2702.41	15.1205		1480.61	14.6893																													1284.56	30.7833
	1454.96	12.3969		2702.53	15.0603		1480.62	21.4404																													1286.3	49.4561
	1455.21	15.8036		2704.38	14.5507		1480.89	17.6574																													1296.03	31.3114
	1455.54	15.1674		2704.43	16.5825		1480.9	21.5945																													1297.16	42.356
	1456.54	13.9791		2704.56	12.4765		1481.39	20.68																													1304.7	32.6604
	1456.85	18.0922		2704.56	17.434		1481.82	20.4584																													1306.9	15.2889
	1457	16.1684		2705.04	15.0546		1482.06	20.5323																													1307.28	56.7231
	1457.27	15.5443		2705.24	12.2339		1483	23.5206																													1312.51	50.4298
	1458.12	16.5761		2705.45	12.3031		1483.14	20.2424																													1312.97	19.0422
	1458.35	14.1106		2707.81	13.0379		1483.33	21.342																													1323.66	27.0437
	1458.47	15.5381		2708.1	14.5238		1484.33	21.3442																													1325.89	3.0234
	1458.64	16.0789		2708.14	13.2833		1484.5	18.1797																													1327.53	27.2253
	1461.4	15.9195		2708.18	13.9273		1486.44	19.952																													1328.63	60.5291
	1463.35	22.4422		2708.9	15.372		1487.86	15.9534																													1336.88	30.5162
	1464.49	16.2219		2708.91	16.4576		1487.94	19.4863																													1351.14	29.3017
	1465.15	13.475		2710.02	12.4996		1488.43	17.7715																													1352.19	21.5538
	1466.51	20.8392		2710.19	16.5737		1488.47	18.6502																													1360.85	9.02
	1468.16	20.1777		2711.12	13.1361		1488.73	18.8511																													1361.18	33.011
	1468.28	21.1483		2711.65	15.3149		1489.06	18.076																													1371.9	71.4999
	1469.5	17.6139		2712.06	14.7072		1489.28	21.866																													1374.59	30.3024
	1470.65	20.2694		2712.27	16.1244		1489.55	17.1788																													1375.53	35.6891
	1472.28	33.4834		2713.06	17.9591		1489.55	19.6025																													1377.2	25.9867
	1472.83	20.0193		2714.17	15.1548		1490.87	28.0945																													1383.91	31.5804
	1474.66	16.677		2714.25	17.2201		1491.01	24.6879																													1390.72	22.7539
	1474.77	21.0004		2714.81	11.3914		1491.89	19.511																													1406.47	25.4092
	1475.54	21.0959		2714.84	13.15		1493.23	19.2786																													1424.84	61.1373
	1476.36	28.0367		2715.3	13.8432		1493.37	21.7759																													1436.91	20.1927
	1477.55	13.6577		2715.48	16.0796		1493.67	15.3362																													1440.58	32.4984
	1478.64	16.7013		2715.97	17.8789		1494.32	29.0762																													1442.76	34.0618
	1479.15	25.3974		2715.98	16.4919		1494.71	14.9549																													1448.17	22.7511
	1481.5	14.1246		2716.18	13.4324		1495.1	19.4984																													1452.4	27.878
	1481.98	11.4236		2716.24	13.6561		1495.64	20.7046																													1458.84	21.5874
	1482.25	28.6323		2716.32	17.9871		1495.87	19.4012																													1461.37	17.8749
	1482.59	15.6054		2717.94	14.8402		1496.34	21.9406																													1462.59	26.3604
	1482.64	17.7139		2718.67	16.8851		1497.78	18.9129																													1468.77	24.3026
	1483.83	14.9653		2719.25	11.5136		1498.02	19.3276																													1470.91	27.1092
	1484.56	20.2113		2719.52	14.225		1499.86	17.3586																													1482.39	10.4593
	1485.42	13.9578		2720.63	11.4536		1499.91	18.4583																													1527.27	11.1032
	1485.63	16.7677		2721.48	16.9797		1500.35	28.4095																													1543.87	25.1399
	1487.59	18.8016		2721.57	13.0528		1502.31	16.4835																													1592.13	25.1265
	1487.75	24.1502		2722	17.4295		1502.69	22.4275																													1663.25	26.8569
	1487.86	13.9805		2722.64	16.3351		1502.83	20.5016																													1813.01	21.5312
	1489.41	15.5648		2723.47	14.8638		1503.94	18.805																													1887.48	37.8068
	1489.98	15.0278		2723.52	14.6693		1505.25	19.3552																															1986.31	20.6129
	1490.12	22.3998		2723.55	13.7863		1505.29	18.0021																															2116.89	33.3108
	1491.03	18.4141		2726.06	12.7226		1505.34	16.4805																															2663.09	46.4113
	1491.77	15.9092		2726.34	16.1367		1508.9	22.2082																															2700.12	8.15046
	1491.77	16.7913		2727.89	17.3511		1509.09	17.2844
	1493.03	18.7756		2729.02	17.6557		1510.39	21.9328
	1500.14	16.687		2730.02	14.9791		1523.43	37.5753
	1500.37	18.6173		2730.2	17.8664		1524.24	21.4365
	1501.41	16.3084		2730.48	15.8211		1533.89	22.3964
	1503.03	17.1723		2731	16.3094		1535.09	18.7487
	1505.3	22.5807		2731.05	16.476		1536.53	21.5195
	1505.73	18.6976		2732.08	13.5561		1538.7	27.4142
	1520.83	17.4612		2733.16	19.6738		1540.34	22.6961
	1522.46	15.4265		2733.23	14.2437		1556.49	27.0691
	1537.71	17.2449		2733.74	11.7406		1558.3	24.6504
	1543.61	29.4385		2735.11	11.4159		1560	22.8624
	1549.67	28.0771		2736.02	16.7968		1561.67	17.8124
	1552.21	16.3091		2736.33	14.6723		1565.42	21.2207
	1556.57	18.608		2736.36	15.4677		1569.23	21.6298
	1565.84	15.3942		2737.34	17.5495		1571.59	22.3489
	1575.95	14.3529		2737.76	15.5988		1575.52	28.1248
	1578.71	13.078		2739	18.7804		1580.82	13.3509
	1586.49	14.5052		2739.07	15.3855		1582.21	19.9046
	1587.39	16.441		2739.8	13.7796		1589.73	17.5039
	1588.55	16.9722		2742.42	14.5426		1599.72	30.0623
	1589.18	17.263		2742.69	12.0662		1600.99	15.3992
	1590.86	38.6235		2743.61	13.3516		1604.93	21.4195
	1597.63	14.7496		2746.83	13.4399		1606.49	15.4801
	1599.94	19.6075		2750.01	11.3945		1606.61	19.9237
	1602.99	15.9044		2750.66	13.4614		1608.81	27.1053
	1605.6	16.3784		2750.91	10.6603		1610.05	16.584
	1607.83	17.4876		2752.81	13.5532		1610.48	21.0887
	1615.83	23.873		2754.57	15.088		1612.03	24.1017
	1617.73	17.5479		2765.12	15.8282		1614.16	17.3707
	1620.85	14.8493		2779.45	15.5138		1614.58	17.9297
	1621.83	16.4278		2779.7	16.299		1617.86	21.4245
	1623.69	18.6254		2791.01	15.5132		1618.39	16.4473
	1625.19	15.5446		2815.09	12.3432		1619.62	20.3226
	1626.81	14.4066		2816.58	14.9651		1620.75	16.1599
	1631.3	17.2385		2820.17	14.7577		1622.38	30.2991
	1637.71	16.7342		2820.58	13.7956		1623.26	17.3536
	1637.74	18.2576		2837.5	15.4814		1624.47	15.3502
	1638.13	32.6686		2847.34	15.3133		1627.08	18.1936
	1638.28	17.8433		3019.92	16.2801		1628.25	22.1285
	1644.49	15.2449		3292.12	11.335		1629.91	19.9896
	1649.21	17.3646					1631.46	18.5158
	1652.3	16.8105					1638.65	15.4693
	1652.63	15.2327					1641.73	20.3031
	1653.2	17.5632					1642.1	20.6345
	1657.54	15.7845					1645.45	22.5376
	1658.69	18.1854					1646.38	19.5877
	1658.71	18.5972					1646.77	21.0743
	1660.27	24.5991					1650.46	17.577
	1661.72	29.7543					1652.63	23.0792
	1662.23	15.9048					1653.49	18.3108
	1662.38	19.2545					1653.61	21.1258
	1662.7	15.4774					1654.55	24.932
	1666.26	15.062					1654.8	17.8248
	1668.01	15.521					1655.71	19.2649
	1669.92	19.4826					1656.81	19.7241
	1671.93	16.0203					1656.86	26.3802
	1677.5	15.9477					1680.57	22.5837
	1690.91	50.6596					1682.39	15.6344
	1696.3	14.9919					1683.58	19.5309
	1711.98	17.8026					1684.49	18.427
	1985.38	15.9399					1689.45	18.2706
	2595.25	10.5942					1695.15	17.6028
	2610.98	11.1893					1705.56	17.011
	2638.71	12.5647					1757.04	19.5852
	2657.9	14.0947					2007.27	18.1182
	2660.02	14.2231					2420.02	39.5353
	2675.87	12.033					2636.37	16.8346
	2685.25	11.3345					2744.16	17.5467
	2724.15	17.9518
	2738.79	14.3472
	2761.62	15.1616
	2887.26	35.1493
[truncated: 7 more columns]

## Sheet: ORD
	For generating pie diagrams
	Inferred source	lower limit	upper limit		age ref
	1. Appalachian plutons	0	480		Park, H., Barbeau, D.L., Rickenbaker, A., Bachmann-Krug, D., and Gehrels, G., 2009, Application of Foreland Basin Detrital-Zircon Geochronology to the Reconstruction of the Southern and Central Appalachian Orogen, Journal of Geology, v. 118, p. 23-44.
	2. Suwanee/Meguma	540	700		Park, H., Barbeau, D.L., Rickenbaker, A., Bachmann-Krug, D., and Gehrels, G., 2009, Application of Foreland Basin Detrital-Zircon Geochronology to the Reconstruction of the Southern and Central Appalachian Orogen, Journal of Geology, v. 118, p. 23-44.
	3. Grenville crust	950	1300		Whitmeyer, S.J., and Karlstrom, K.E., 2007, Tectonic model for the Proterozoic growth of North America. Geosphere, v. 3, p. 220-259.
	5. Granite/Rhyolite	1300	1500		Whitmeyer, S.J., and Karlstrom, K.E., 2007, Tectonic model for the Proterozoic growth of North America. Geosphere, v. 3, p. 220-259.
	6. Yavapai/Mazatzal	1600	1800		Whitmeyer, S.J., and Karlstrom, K.E., 2007, Tectonic model for the Proterozoic growth of North America. Geosphere, v. 3, p. 220-259.
	7. 1.8-2.0 Ga	1800	2000		Whitmeyer, S.J., and Karlstrom, K.E., 2007, Tectonic model for the Proterozoic growth of North America. Geosphere, v. 3, p. 220-259.
	8. Archean craton	2500	3000		Whitmeyer, S.J., and Karlstrom, K.E., 2007, Tectonic model for the Proterozoic growth of North America. Geosphere, v. 3, p. 220-259.
	GODDARD STEVENS and THURSTON						Chapman and Laskowski (2018 - this study)										Konstantinou et al. (2013)
	WELL # JEMDORN10853	UNIT: St Peter		WELL # PREVOST10377	UNIT: St Peter		13MO2	St Peter		13MO1	St Peter		14MO8	St Peter			KP-69	Munising Fm		KP-52	Jordan Sandstone		KP-76	Jordan Sandstone		KP-77	Jordan Sandstone		KP-78	Oneota Dolomite		PNL-2	St. Peter Sandstone		KP-70	St. Peter Sandstone		KP-02	St. Peter Sandstone		11-WY-1487	St. Peter Sandstone		11-WY-1489	St. Peter Sandstone		11-WY-1490	St. Peter Sandstone
Source	Frequency	Relative Frequency		Frequency	Relative Frequency		Frequency	Relative Frequency		Frequency	Relative Frequency		Frequency	Relative Frequency			Frequency	Relative Frequency		Frequency	Relative Frequency		Frequency	Relative Frequency		Frequency	Relative Frequency		Frequency	Relative Frequency		Frequency	Relative Frequency		Frequency	Relative Frequency		Frequency	Relative Frequency		Frequency	Relative Frequency		Frequency	Relative Frequency		Frequency	Relative Frequency
1	4	0.0251572		0	0		0	0		0	0		0	0			0	0		0	0		0	0		0	0		0	0		0	0		0	0		0	0		0	0		0	0		0	0
2	0	0		0	0		0	0		0	0		0	0			0	0		0	0		0	0		0	0		0	0		0	0		0	0		0	0		0	0		0	0		0	0
3	16	0.100629		120	0.436364		22	0.217822		16	0.172043		39	0.397959			45	0.45		20	0.206186		64	0.566372		65	0.565217		32	0.296296		37	0.373737		9	0.0957447		58	0.585859		55	0.625		49	0.620253		31	0.319588
4	0	0		0	0		0	0		0	0		0	0			0	0		0	0		0	0		0	0		0	0		0	0		0	0		0	0		0	0		0	0		0	0
5	29	0.18239		131	0.476364		3	0.029703		1	0.0107527		7	0.0714286			21	0.21		11	0.113402		6	0.0530973		12	0.104348		10	0.0925926		24	0.242424		1	0.0106383		11	0.111111		17	0.193182		20	0.253165		8	0.0824742
6	7	0.0440252		17	0.0618182		0	0		1	0.0107527		0	0			4	0.04		3	0.0309278		0	0		0	0		2	0.0185185		5	0.0505051		1	0.0106383		2	0.020202		2	0.0227273		3	0.0379747		0	0
7	0	0		0	0		6	0.0594059		0	0		2	0.0204082			1	0.01		1	0.0103093		1	0.00884956		1	0.00869565		1	0.00925926		2	0.020202		1	0.0106383		1	0.010101		0	0		0	0		3	0.0309278
8	103	0.647799		7	0.0254545		70	0.693069		75	0.806452		50	0.510204			29	0.29		62	0.639175		42	0.371681		37	0.321739		63	0.583333		31	0.313131		82	0.87234		27	0.272727		14	0.159091		7	0.0886076		55	0.56701
sum	159			275			101			93			98				100			97			113			115			108			99			94			99			88			79			97
%grains not considered	3.04878			3.50877			1.94175			2.10526			1.0101				5.66038			2.0202			4.23729			0			0.917431			4.80769			1.05263			1			4.34783			2.46914			0
	U-Pb age	1s error		U-Pb age	1s error		U-Pb age	1s error		U-Pb age	1s error		U-Pb age	1s error			U-Pb age	1s error		U-Pb age	1s error		U-Pb age	1s error		U-Pb age	1s error		U-Pb age	1s error		U-Pb age	1s error		U-Pb age	1s error		U-Pb age	1s error		U-Pb age	1s error		U-Pb age	1s error		U-Pb age	1s error
	69.6495	1.22814		997.934	19.2138		1034.37	57.1605		2664.61	14.4081		1043.45	43.3708			1320.53	12.1888		2744.21	5.42227		2697.62	10.191		2840.34	17.4861		2707.48	8.05168		3289.28	37.1363		2699.64	6.27984		1031.29	11.2343		1083.69	27.3513		1086.21	34.8482		1066.28	36.2907
	71.8407	1.34428		1007.62	17.5888		1061.4	23.9503		2566.65	4.72342		2668.55	22.0303			2683.51	9.85648		2667.66	4.30297		1057.82	17.11		1073.36	24.472		1118.23	12.572		1324.79	66.5238		2682.05	5.41721		1313.55	8.35804		2585.9	25.7965		1568.83	13.8318		2611.85	21.1505
	270.905	3.65061		1008.67	13.6859		1062.47	22.5099		2619.98	6.75397		2645.1	24.2404			1128.75	12.055		2723.82	5.92212		2682.92	9.89772		2842.62	17.4307		2693.32	5.8324		1050.63	23.1705		2721.62	6.2286		1295.97	9.12697		1588.5	82.4398		1017.97	17.702		2718.21	13.464
	344.106	6.57214		1017.94	17.4083		1062.87	23.7264		2668.64	4.3125		2691.68	24.114			2617.88	9.9123		1063.35	5.85772		1081.62	14.2308		2685.59	16.2772		2742.27	6.01055		1198.01	31.8452		2754.99	5.32833		1354.06	7.91411		1320.33	21.444		1090.7	25.6068		2708.52	2.00233
	499.111	8.08711		1018.59	14.6275		1064.07	35.8268		2700.65	4.3933		1047.67	37.9495			2666.89	9.815		2693.79	4.49886		2706.85	9.71795		1497.71	20.5356		1078.48	8.86629		2955.6	28.2395		2680.82	5.81373		2676.93	7.19898		1167.38	67.9225		955.805	61.6198		2736.02	8.16045
	499.627	10.6392		1029.92	10.5809		1065.39	27.5663		2674.54	8.36726		2604.95	24.4248			2656.16	9.74885		1077.77	5.99502		1076.21	15.2274		1437.04	20.848		1923.17	6.75917		1472.92	32.9032		2744.85	5.37736		1049.12	10.8587		1206.42	26.8494		1057.32	42.6948		2782.33	8.81639
	979.845	21.6602		1030.95	22.2411		1069.54	20.6022		2683.42	4.97429		1016.4	32.847			1005.73	12.1583		1749.89	4.59706		1072.82	22.024		2685.74	16.4064		1078.09	10.4785		1199.24	98.5477		2691.28	5.32183		1075.94	6.79703		1275.79	46.5643		1035.88	55.1157		2699.63	10.5679
	1009.51	22.1411		1035.06	12.8409		1076.65	23.8652		2674.07	2.55536		1043.92	35.7473			1307.75	11.6258		2711.32	3.81603		2802.44	10.4242		2704.41	16.2922		2857.32	6.50535		1341.68	38.9503		1819.15	6.03574		1225.72	6.05521		1158.42	20.4607		1632.18	17.3491		1346.63	15.8382
	1015.96	18.9211		1035.54	16.2276		1078.1	12.5865		2820.01	4.87997		1057.53	34.4756			1714.66	11.0817		2723.64	4.06711		1073.28	15.1711		1138.92	22.1229		2709.57	4.6826		2786.73	29.9824		2678.91	5.09127		991.334	14.0645		2773.51	13.7348		1033.09	26.928		2739.27	10.0966
	1023.23	42.2781		1038.85	16.1889		1080.29	10.5868		1141.99	29.4217		1229.81	45.4027			1027.78	12.1385		1641.07	6.0298		2716.32	9.57504		2741.49	16.9052		2878.58	5.83249		2621.95	24.4888		2741.82	6.11498		1071.91	6.32712		1263.22	17.3418		1398.54	20.7828		1073.16	21.4678
	1055.73	20.0151		1049.43	13.1863		1080.93	16.2848		2668.4	10.5909		2661.65	28.6606			1051.92	13.3755		2698.66	3.7271		1211.3	8.71271		1407.24	19.6399		1050.82	12.9268		1100.55	27.0015		1132.45	11.6927		1073.66	13.602		1373.05	47.2088		1033.92	32.9118		1211.5	60.6065
	1102.71	27.2389		1051.32	13.9366		1084.32	18.4969		2643.37	3.15096		1119.83	36.5458			1298.26	11.9326		2720.16	3.80955		1076.07	12.0611		1065.95	23.6026		971.822	16.3149		1354.29	23.1519		2687.77	4.83624		1481.7	5.12375		2438.86	10.9437		1082.23	13.5643		1866.68	28.06
	1124.86	20.4667		1051.42	11.823		1086.36	38.0448		2672.43	5.36701		2670.99	37.7618			2648.41	9.74391		2725.42	4.75495		2688.01	5.30399		1273.96	26.256		2780.02	4.86816		1441.17	52.9348		2833.42	5.28287		2683.58	4.66663		1069.49	14.7806		1324	44.3895		1315.14	40.1809
	1127.72	22.2952		1051.57	17.4952		1096.06	53.0183		1456.42	18.045		1100.17	41.0539			949.265	15.8517		2731.19	4.65093		1071.89	10.6114		1088.52	20.1813		2702.73	6.73968		1683.72	31.2315		2599.05	5.32852		1093.4	6.31767		1323.09	24.9052		1431.89	43.1391		1073.6	21.3427
	1167.17	22.2751		1052.32	19.6677		1102.36	48.3686		2669.17	12.513		2694.05	26.0501			2668.22	10.1518		2732.01	4.69658		1081.79	9.14508		1056.33	15.582		2757.6	7.96646		2855	36.6381		2708.59	5.42801		1012.82	10.151		1016.02	66.4403		1003.2	58.6496		1351.34	19.1501
	1172.48	28.3297		1053.54	15.3071		1109.84	52.0141		2703.72	2.42611		1092.35	50.5616			1329.22	12.1301		2689.21	4.90134		1312.88	10.7113		1083.5	20.9812		2690.02	9.72755		1331.54	59.828		1073.14	10.9566		1026.91	13.0184		1091.36	97.6772		2751.52	9.78496		2710.05	10.1679
	1186.33	15.9155		1054.57	15.8065		1110.14	47.583		1230.68	24.3492		2661.29	28.3914			1301.72	12.4032		1333.58	6.83473		1437.95	10.4864		2706.04	16.1888		1327.89	10.1335		3123.15	15.912		2729.47	5.03231		2723.31	3.98792		1025.55	55.104		1400.74	17.7691		1099.89	20.6519
	1196.52	17.1406		1055.37	12.877		1134.18	21.5432		2695.07	4.57726		2671.21	25.6201			1128.42	12.8168		2715.59	4.5492		1522.15	10.3384		1088.7	15.5687		1049.21	14.0208		3037.85	16.0277		2704.45	5.21815		1029.94	13.4301		1069.66	31.4213		1046.07	9.59581		2717.21	11.0988
	1242.35	18.4863		1061.75	17.1131		1165.98	43.5274		2697.07	3.50688		1017.45	41.1971			1098.9	13.6644		1078.04	5.95335		1023.19	12.1296		1077.41	18.2501		2702.48	5.02169		1164.14	52.3049		2705.58	5.1803		1029.61	9.66232		1103.44	20.5065		1587.93	295.824		2729.43	9.63829
	1249.77	17.0285		1062.48	16.5813		1178.83	20.2365		2709.77	5.33378		1136.63	47.0101			1240.1	12.5416		1123.47	7.14275		1028.57	14.4767		1073.56	16.6399		2687.1	5.97767		3020.3	20.3843		2701.42	4.68521		1278.21	11.3514		1020.84	73.514		1030.79	24.8866		1099.38	23.3088
	1286.17	20.972		1063.87	13.1104		1245.78	10.2315		2642.66	13.8938		1851.72	50.2581			1444.79	11.7538		2722.53	4.32011		2827.41	7.13828		2729.62	13.4741		2666.06	9.34761		1631.44	51.0842		2693.33	4.83834		2694.85	8.84348		1090.97	43.1763		1080.62	12.5675		2680.32	4.48715
	1288.19	20.0342		1064.96	14.4959		1261.79	19.9573		2696.52	5.01714		3058.48	33.4052			2157.9	10.944		2640.21	4.22166		1065.26	13.107		1469.46	15.0899		2731.92	8.68926		1684.79	54.9943		2726.91	5.07219		1076.66	11.6929		2722.07	13.6721		1379.56	32.9542		1246.93	39.2504
	1350.31	19.7994		1065.32	14.5979		1349.84	8.64998		2677.26	12.6081		2721.84	44.9065			1417.02	12.0176		2708.23	4.01237		1073.18	15.2779		1000.97	16.0307		2739.88	7.23961		1660.38	50.2033		2637.66	4.6018		1065.34	11.7273		1180.67	65.1438		1153.99	30.7896		1127.29	44.6479
	1358.08	23.5611		1065.48	13.5999		1477.2	19.0079		3163.05	5.37424		1038.77	35.2935			2657.97	10.2214		1447.29	5.73756		2648.91	9.24624		1255.83	15.4767		1168.02	10.391		2818.39	20.5899		2652.76	6.87524		2822.54	9.93155		1051.23	20.3246		1018.04	13.9413		2682.24	8.91842
	1375.4	22.156		1065.49	13.0118		1489.92	18.1133		2704.94	6.34776		2636.17	29.3515			1198.25	13.2918		2794.07	4.05861		1102.07	14.1337		1083.36	16.4296		1075.35	14.4052		1108.64	32.2212		2904.54	6.92061		1159.2	12.2677		1117.64	94.9396		1367.55	35.1311		2697.33	10.4734
	1377.11	15.9866		1067.51	15.2298		1829.88	15.2572		1510.39	16.4575		2748.65	26.7401			2454.56	10.5154		2719.36	4.54839		2680.44	8.81227		2696.8	11.5457		1074.56	12.287		1801.83	31.4496		1027.42	11.1665		1082.51	19.4964		1516.69	12.199		1055.4	21.2013		2681.49	2.10644
	1380.41	18.9812		1069.71	13.3461		1836.86	12.4364		2793.85	6.77998		2625.29	22.8166			1124.73	13.3244		2735.23	5.43248		1085.24	16.9613		1147.82	16.5006		2706.78	7.30375		1214.35	55.3003		2684.89	7.63444		1091.02	6.70463		1403.59	24.746		1417.05	20.9642		2641.07	2.94024
	1390.31	19.8423		1071.66	16.7105		1837.53	7.07927		2674.34	12.7198		1057.23	42.6836			2666.46	10.163		2688.31	5.05319		1072.46	21.0931		2732.67	12.9927		2721.77	6.77258		2929.91	26.3666		2686.23	7.04692		1840.56	4.93323		1100.66	55.4438		1074.59	24.4211		1099.18	33.9912
	1392.62	24.3265		1073.59	12.4204		1841.39	11.5357		1228.8	37.0756		1050.95	52.0238			2675.33	10.1701		1115.1	6.96807		1159.16	19.2277		1057.66	17.372		1079.63	15.0083		1312.58	50.9004		2915.6	7.48954		1127.83	7.21319		1399.46	27.9826		1622.67	17.055		2711.24	13.4328
	1394.51	23.4867		1075.45	14.2825		1858.77	8.57625		1122.7	52.5532		2691.64	22.8306			1044.14	12.6485		1070.02	7.09644		2688.16	13.13		1050.89	18.5774		2736.05	7.24969		1486.81	27.3125		2853.95	7.37864		1164.86	8.85498		1192.63	27.7276		1049.66	10.704		1843.83	5.58071
	1395.95	26.195		1076.72	13.6543		1872.2	5.9275		2691.7	4.75377		2690.14	21.704			1464.38	12.1556		2750.59	5.17122		1098.6	11.8689		1089.67	18.3683		1490.64	9.68342		1158.12	68.5171		2983.16	7.55744		2742.74	4.70684		1175.81	46.9721		1072.28	31.6632		1079.77	22.5817
	1400.35	21.0008		1078.63	12.4258		2415.92	22.8652		2780.34	6.51541		2638.7	35.178			1651.15	11.8016		1085.71	6.47621		1412.15	14.3974		1089.7	25.4582		2836.67	7.10605		2836.63	16.3068		2838.37	7.04245		1073.58	8.12868		1108.79	66.8515		1077.04	20.3585		2775.76	6.57472
	1410.64	20.5398		1079.86	17.6506		2614.91	11.288		2687.19	13.6174		2698.62	25.9924			2659.48	10.2384		2746.03	4.90791		1064.32	15.1099		2506.27	12.947		2743.81	6.93555		1315.24	28.5867		2695.62	7.48064		3192.09	4.17158		1444.48	28.8352		1394.28	14.2838		2691.62	10.0082
	1422.36	44.5585		1081.55	16.0017		2655.2	2.73851		2675.44	4.39186		2615	19.1597			1432.19	12.5288		1456.07	5.79044		2593	11.1348		2739.67	13.1141		2679.22	9.56285		1154.57	52.8154		2682.27	10.5401		2725.35	4.94304		1722.25	13.5607		1191.46	73.674		1111.51	58.4444
	1425.32	21.2033		1081.79	13.259		2670.93	5.77196		2705.18	6.24005		1061.01	37.4594			1463.13	12.0113		2695.44	4.77526		2683.74	10.9585		1085.08	14.9112		2747.71	9.63972		1543.81	18.8345		2718.16	7.69001		1118.12	6.79991		1345.7	13.0068		2756.86	94.5676		2678.15	5.55681
	1432.39	18.3754		1087.88	12.1297		2674.7	3.36061		2700.33	7.10035		1062.31	39.2553			1375.15	12.317		1475.77	5.40417		2674.56	11.1176		1248.43	23.429		1341.34	18.4128		1142.93	46.8242		2678.21	7.15181		1204.4	6.00417		1088.93	13.0227		1132.03	13.6397		1207.69	193.77
	1432.51	23.1973		1091.37	17.3584		2676.9	1.9473		1080.5	12.0138		2688.98	19.0735			1010.71	12.8145		2741.47	4.20101		1065.9	22.0926		1188.35	18.0019		2681.33	10.48		2794.51	26.3773		2763.58	10.023		1148.99	5.53331		1100.14	41.9557		1051.76	13.446		2725.81	20.8815
	1436.19	17.6689		1091.88	14.5676		2677.37	2.41814		2694.99	13.4055		2674.01	29.0356			1184.35	12.859		2137.97	3.93971		2725.84	11.4337		2704.57	9.41458		2560.29	9.98527		1473.11	52.9632		2699.74	9.80306		1061.25	5.98091		2630.17	4.86416		1055.95	39.3497		2698.39	4.25605
	1437.11	17.0283		1092.76	13.4786		2677.63	3.85703		2699.75	3.94473		2696.41	26.4187			1402.58	12.7293		2702.95	3.82307		1102.16	18.6412		2790.4	10.1634		2983.68	9.55643		1158.42	58.8275		1076.1	11.9983		1356.33	9.21314		1053.83	167.895		1393.77	26.9655		2725.79	6.24233
	1442.38	18.7326		1095.53	12.5223		2685.82	2.00495		2596.76	13.2393		1188.43	43.9166			1324.72	12.1827		2698.97	4.66385		1068.35	15.9836		2703.47	9.26417		1068.12	15.6338		1110.12	34.3991		2741.09	10.1651		1091.83	6.18834		1019.57	73.0688		2705.35	5.86421		2681.12	4.84153
	1450.68	16.7003		1096.71	33.6246		2691.85	8.29126		2709.91	5.38185		2692.09	31.4339			2668.06	10.4041		2829.61	3.90432		2695.44	11.1544		1062.42	15.3303		1156.03	16.2072		1121.23	28.5295		3034.91	9.45874		1024.74	5.37774		1028.67	18.1124		1078.76	6.5097		2664.59	3.88319
	1455.76	17.7323		1098.56	20.6636		2692.04	3.60144		2751.21	15.8542		2620.32	30.1558			1001.32	12.6777		1482.22	5.58679		1148.56	15.1682		2713.71	11.2163		2667.9	9.63411		2774.59	21.153		2736.24	9.99016		2816.71	3.93997		1122.75	52.55		1049.83	14.192		1364.79	30.0068
	1459.65	20.6155		1099.8	16.12		2692.82	2.71879		2720.94	4.22013		1197.61	32.8861			1070.4	13.1875		1067.87	8.07356		1077.83	20.3399		1402.86	14.1675		1015.21	18.1707		1067.05	52.6823		1351.36	12.8817		2710.71	3.3395		2647.87	2.71226		1196.1	17.3443		1086.37	41.5518
	1462.95	18.719		1100.71	15.2321		2693.75	4.51564		2699.56	3.58744		2867.76	28.449			1084.78	14.1385		2703.5	4.60948		1095.31	14.8759		1087.57	17.3932		2627.94	10.1158		2745.56	18.2655		2727.53	10.5049		1157.47	6.1865		1206.94	18.0153		1049.46	11.49		1077.74	13.9143
	1463.34	18.0476		1108.24	14.3353		2696.82	7.80748		1243.8	93.2076		1070.18	54.8785			972.802	14.0015		2692.98	4.97359		2746.31	10.971		1919.74	13.4317		2907.39	11.2047		1102.2	28.6421		2695.23	10.3113		2743.7	3.6073		2692.61	20.1916		1102.75	15.7088		2692.49	20.4646
	1465.04	18.0816		1109.07	39.6819		2698.16	6.2486		2678.22	13.9122		2697.7	26.915			1030.88	13.508		1409.69	6.43884		2804.78	11.6096		2712.19	9.92805		2708.61	12.9204		2781.64	29.1851		2702.7	12.1335		1267.38	7.70644		1237.18	61.8776		1043.13	63.7972		2576.93	7.25831
	1467.03	18.9415		1110.28	26.7973		2699.64	8.31436		2657.54	7.48401		2689.44	30.0248			2677.26	10.8476		1101.31	6.45915		1079.69	15.0481		2697.26	11.9892		2707.13	11.8615		1333.93	28.7087		2736.2	9.50064		1101.22	7.40865		1081.26	24.4127		2709.62	3.21081		2699.02	3.30083
	1474.4	17.2731		1110.92	18.5393		2700.3	5.34852		2757.81	23.1413		2718.46	36.7091			1051.31	13.4718		1128.45	8.42691		1056.65	18.5086		1084.62	17.534		1326.76	15.9454		2712.69	21.6268		2695.73	9.52269		2784.48	5.40295		1343.2	46.7774		1393.52	21.9708		1076.4	29.0692
	1474.5	13.8963		1114.19	18.7279		2700.41	4.61023		2694.3	6.06577		1068.66	45.9068			1138.36	13.5186		2734.16	6.4656		1077.69	18.3565		1398.75	12.4739		2690.65	11.7635		1296.05	38.0314		2815.43	8.54067		1689.03	10.0778		1176.7	45.7492		2742.68	5.53693		2735.82	15.636
	1483.18	18.2055		1120.43	15.5713		2701.14	4.79068		1204.09	56.7367		1234.14	24.7572			1236.69	12.8464		3044.05	6.40532		1070.63	16.8878		1182.78	15.7094		1632.89	14.8882		1312.93	33.319		2650.58	8.26615		2720.54	5.20639		1745.49	10.6153		1055.62	23.0208		2708.54	4.38223
	1486.31	18.8631		1126.51	11.5557		2701.32	17.0749		2723	37.7885		2653.29	19.2684			1866.21	11.6577		2723.27	6.54193		1069.9	18.5438		1458.02	12.4932		2703.49	11.4064		1375.08	27.5705		2691.02	7.49461		1202.08	6.74347		2619.02	10.1223		1235.93	67.7699		1092.86	14.8462
	1500.33	18.5975		1132.4	13.2145		2701.74	9.82939		2676.77	2.74811		2686.15	21.5845			1076.35	13.0991		1477.68	12.7397		1019.48	18.2618		1239.21	16.5446		2696.6	11.1849		2700.69	18.616		2675.83	7.35227		1396.55	7.82597		1025.78	13.4402		1071.94	14.2817		1076.11	38.2934
	1536.56	16.935		1132.87	21.1818		2703.66	3.3489		1100.34	27.1624		1084.99	28.6419			1150.04	13.8063		950.407	10.5523		1153.43	15.3365		2792.01	15.2275		1450.81	13.7805		1724.14	23.0333		2807.63	7.12737		2678.66	4.96945		1214.34	14.5361		1660.75	8.29158		1098.04	38.6106
	1575.58	16.2358		1133.7	23.3205		2704.46	3.31669		2817.37	2.13304		1323.67	44.9391			2628.71	10.9735		2705.75	6.53925		2781.11	10.8		1136.3	25.9068		2684.89	11.6801		1351.24	31.2946		2711.44	7.30391		2664.58	4.61838		1050.53	27.9809		2697.6	8.60827		1251.36	41.9878
	1628.69	21.2995		1135.64	15.9243		2705.56	2.82024		1170.37	35.4293		1031.65	45.2177			1037.35	13.3667		2733.36	6.88624		1052.18	22.2423		2745.92	15.9351		2721.17	12.4459		1351.87	25.3241		2715.69	7.76677		1347.3	6.02188		1546.85	39.4704		1045.07	16.0587		1887.3	7.70845
	1631.68	20.7615		1138.88	79.7262		2706.57	2.2584		2649.42	4.65218		1302.17	26.9177			2683.72	5.72297		2705.79	6.54292		1112.55	18.2518		1047.06	26.3309		2709.66	11.1442		1214.74	72.2772		1075.79	10.1239		1148.3	8.67609		1424.79	76.9222		1124.86	67.6762		1082.01	21.0235
	1632.46	17.2756		1141.87	13.3698		2707.93	3.14438		2699.67	9.24225		1089.82	32.2406			2703.86	5.75748		2736.24	7.45215		1058.84	14.9111		2715.91	18.2522		2685.18	11.0722		2702.72	29.2193		2702.59	8.63183		1162.51	10.0923		1053.96	39.9938		1044.8	74.2469		2726.54	5.83289
	1650.13	14.8557		1144.44	24.2458		2708.03	4.34683		2593.74	7.88794		1316.3	36.4267			1090.2	7.43467		2700.7	7.35744		1071.02	21.0104		1109.73	21.8887		1456.68	18.936		1431.32	23.0015		2697.66	7.31178		1174.08	6.70137		1042.87	37.3205		1331.6	28.2874		1471.54	74.4652
	1692.65	19.4015		1146.14	15.1146		2709.01	3.7068		2707.57	3.65528		2667.58	13.5821			1257.14	6.82849		2699.57	7.41536		2704.21	10.3483		1065.23	21.9773		2722.46	11.1688		1228.55	47.6338		2684.54	7.32921		2820.33	4.48485		1101.41	106.481		1362.59	178.444		2745.45	7.81183
	1739.65	12.1805		1147.76	19.1881		2709.31	2.34939		2662.23	13.3071		2767.31	25.2527			1199.01	7.47587		1385.59	9.13459		1064.3	13.186		1101.26	23.8351		2705.44	10.5638		1257.46	19.5746		2744.81	6.79391		1106.23	5.60561		1060.1	27.2591		1205.11	49.5004		2705	3.01394
	1758.74	20.8409		1149.89	15.445		2710.48	6.5439		2662.89	10.513		2565.07	33.5034			1085.02	8.0764		2816.57	7.68194		1528.9	11.5425		1156.79	25.7566		2786.1	12.0085		1414.71	31.5488		2695.76	6.7243		1049.34	7.10582		2692.94	7.23276		1446.28	18.5038		1080.15	32.0735
	2538.22	16.5289		1150.91	19.3389		2710.78	2.12157		2718.55	11.6095		1861.23	27.8048			2658.72	5.62555		1462.28	9.19491		1064.26	18.1992		2727.8	16.9054		1462.37	14.2277		1475.82	31.8752		2727.39	6.76992		1391.96	6.38354		1084.9	41.3314		1452.81	11.8363		2703.05	4.51692
	2566.42	12.6987		1158.37	13.1009		2710.87	2.84466		2683.73	13.5838		2649.46	19.5651			2619.26	5.929		1792.1	8.19179		1069.93	14.3354		1041.1	25.3281		2744.25	13.3671		1215.67	40.1189		2711.13	6.90589		2704.7	4.59664		1372.83	15.6435		1321.65	26.2629		2717.23	6.24667
	2580.17	13.2073		1160.92	29.4543		2711.15	4.2422		2654.68	8.7636		1100.58	30.1308			1052.91	7.90047		2703.54	7.67807		2733.8	10.2768		2643.24	18.7321		1086.15	16.1236		2699.4	21.7968		2680.27	7.14401		1292.67	8.03326		1069.44	62.4406		1341.59	6.79761		2781.1	4.03381
	2606.77	14.7023		1161.53	16.1341		2711.67	8.17124		2667.48	3.27186		2636.86	23.6952			1295.95	8.26657		2889.93	5.89279		1990.11	9.53273		1127.16	17.9896		2681.81	11.4582		2691.15	28.2771		2702.44	7.44008		1335.4	5.59306		1095.83	42.777		1076.52	24.3694		2671.43	3.14302
	2619.71	16.7777		1162.47	16.6706		2711.88	9.17293		2705.72	5.35132		2710.74	27.6961			2560.07	6.31387		1231.26	8.53694		1074.96	12.4189		1332.64	18.0312		1081.37	15.4265		2758	18.7534		2802.62	6.73889		2716.76	4.35086		1464.95	40.0701		1395	27.1743		2718.57	10.8565
	2627.13	13.8025		1163.45	17.7156		2712.23	2.84204		2679.74	5.51716		2709.66	24.3441			2690.32	6.1974		2685.5	5.88038		1125.75	11.7501		2731.19	10.6599		1069.33	17.6537		1276.9	48.8066		2744.39	6.6777		1080.3	7.76742		974.746	59.4718		1079.85	24.6443		1054.92	26.9061
	2630.77	12.1912		1169.6	17.6544		2712.35	4.35221		2696.25	6.50892		987.862	45.7041			2692.32	4.37234		2742.53	5.94856		1114.41	16.3964		2726.29	10.2616		2568.67	13.2814		1152.03	31.7484		1140.6	11.3473		1017.09	7.77409		1030.04	70.9155		1017.64	13.1544		2688.18	6.80372
	2630.83	16.4757		1172.28	24.1411		2712.58	7.42704		2683.8	7.26224		2693.06	25.9925			1079.41	5.14162		1474.59	7.13159		1326.99	15.4624		2670.29	12.0556		2684.9	13.7408		1133.57	64.4825		2708.37	8.07077		1154.82	6.9035		1310.05	149.028		1392.21	14.4943		2737.21	10.9703
	2640.59	16.2089		1172.61	21.6234		2712.79	3.95069		2679.35	3.83407		2648.33	23.2741			979.324	7.86898		2714.11	6.45443		1066.98	17.6751		2722.55	10.6922		1440.68	18.156		2747.02	34.8568		2749.14	7.05618		1678.98	7.1397		1055.22	25.9658		1147.68	162.798		1194.91	32.5417
	2641.49	13.5106		1176.88	16.2858		2714.2	11.3113		2686.78	3.77199		1101.33	40.4958			1069.29	6.08167		2716.17	6.10029		1521.4	13.0179		1017.26	24.095		2530.05	14.4554		1377.46	40.098		1077.19	10.4678		1080.02	7.62294		1029.73	67.8069		1177.91	120.507		2744.41	6.5379
	2642.14	13.5237		1180.26	13.7331		2717.78	6.67338		2641.38	4.79005		2728.36	29.6667			1425.54	3.89125		2810.18	6.17454		1076.08	13.637		1095.42	17.6424		1150.31	19.2282		2772.22	22.9871		1187.3	10.7452		1068.11	6.32019		2672.79	9.93161		1079.63	21.094		2681.75	3.10361
	2643.04	15.1232		1180.77	11.4832		2718.27	4.16939		1070.47	35.4216		2702	27.5062			1108.19	4.82329		2704.75	6.24129		2708.51	7.97514		1043.66	19.5794		2773.24	14.3846		1158.05	24.6578		2713.82	7.74335		1182.23	5.76961		2707.08	23.007		1067.89	27.4905		2685.52	3.95546
	2643.41	19.8826		1183.7	17.4408		2718.36	3.2191		2692.13	3.86208		1079.74	28.4363			2650.75	3.76446		1131.81	9.98006		2702.53	9.06978		1089.51	26.8752		2369.39	14.4395		2762.34	24.3004		2696.71	7.47348		1143.73	5.63503		2702.01	9.31943		1064.47	22.6781		1352.76	9.22437
	2643.84	15.5329		1186.37	19.8738		2718.69	5.40561		2713.64	4.96427		1226.31	35.5452			1590.77	5.09952		2736.77	6.36154		2694.64	8.17158		1456.41	12.5248		1080.46	17.9319		2774	19.1975		2747.58	7.41575		2706.95	4.30126		2701.71	5.7372		1070.23	14.4745		2768.72	28.257
	2644.06	14.1512		1187.15	33.9092		2719.3	5.50231		2699.18	10.2555		2710.9	25.9583			1110.73	5.36582		2707.51	6.22696		1084.21	15.5898		1061.68	19.1093		2699.84	12.984		1144.46	64.878		2713.53	6.67886		1003.99	13.0009		1429.18	17.0202		1168.64	22.3537		1059.83	40.9945
	2646.17	12.942		1191.09	24.1384		2719.84	2.16756		2644.96	2.32075		2685.47	27.0911			2786.69	3.84226		1140.52	8.0432		1085.11	13.094		2683.47	10.9156		1029.95	18.7536		1191.14	28.6502		2681.23	6.97019		2701	4.48833		1380.36	19.2929		1084.75	71.5205		2715.26	7.99315
	2647.93	14.697		1191.69	25.6756		2720.86	21.1213		2974.99	4.35652		1460.31	48.225			1325.3	6.7005		1457.33	10.5407		1135.34	16.7492		1345.61	13.6095		2668.68	14.1324		2828.33	24.8037		2719.83	6.64984		2630.97	4.82361		1444.46	18.4501		1384.91	22.7786		2700.97	7.05093
	2650	13.386		1191.9	13.6853		2721.58	18.2764		1299.83	69.0122		2666.17	37.6519			1035.08	6.33175		2697.32	6.13064		2920.14	7.72953		1081.21	22.0392		2706.03	12.4703		1060.7	20.3063		2762.42	6.39306		1242.84	6.46229		1062.65	31.0377		1478.44	20.4982		2660.86	2.61743
	2650.02	14.8164		1192.93	17.3022		2721.76	2.21854		1079.35	27.6073		1031.33	39.2569			1502.76	4.49573		2716.72	7.8834		2699.77	8.15118		1125.79	16.8205		2701.98	13.7216		1464.11	53.6214		1097.62	11.4839		1234.83	7.34817		1438.76	20.0735		1062.13	28.773		1067.98	19.1861
	2650.22	15.6059		1195.41	21.4913		2722	10.3671		2694.53	3.84344		1355.45	24.9181			2656.21	6.8506		1104.84	9.12636		1076.68	12.4056		1074.29	17.3996		2672.45	15.1102		1199.32	28.5824		2733.43	7.6805		1086.59	6.80495		1055	29.2157		2696.47	12.3516		2708.51	11.4411
	2651.08	17.2018		1200.98	17.2008		2722.96	4.21818		2700.14	12.5394		1349.64	32.8149			1315.55	8.38897		2703.68	7.17429		2752.58	9.75542		1075.09	17.7029		2697.45	14.545		1140	35.459		2723.75	7.20065		1072.07	9.11285		1131.51	94.5412					1092.55	48.5371
	2652.16	15.3381		1204.97	11.763		2723.99	9.38343		2737.26	8.48927		1059.78	26.9885			1394	7.93889		2734.64	7.10309		1084	14.014		1491.15	14.6817		2675.98	14.9585		1429.03	84.8241		2705.38	4.58528		2650.3	3.0543		1336.49	89.4867					2828.13	4.98147
	2653.64	16.95		1207.7	14.4874		2724.83	4.42139		1118.27	18.5475		2685.81	26.5297			1669.1	8.05452		2754.79	7.01291		2920.37	8.0224		1080.57	21.2585		1126.89	21.449		1444.88	48.0424		2787.02	4.28763		1437.85	4.24732		1031.21	47.841					1047.49	50.3592
	2654.05	15.4366		1211.6	17.7219		2726.68	6.32422		1683.19	12.5142		1080.69	35.0493			1598.74	8.02045		2813.5	6.96569		1067.51	14.2416		2818.71	11.2655		1615.83	19.1473		2717.52	17.477		2752.31	4.43882		985.791	13.2556		1082.3	23.6493					2729.25	5.00359
	2656.43	16.4051		1212.96	13.6299		2728.09	4.85026		2712.91	33.9945		2653.25	25.2538			1352.64	8.70528		2719.02	3.85674		2734.73	10.5048		1026	27.5824		2769.07	15.5597		2939.91	20.8514		2726.72	3.37218		2709.6	2.85326		1296.72	32.8081					1066.46	43.6712
	2658.8	16.6078		1213.43	12.4587		2729.61	2.28001		2655.12	5.5058		1084.29	45.39			2659.63	7.13933		1259.31	9.46384		1068.65	12.279		1069.65	20.2829		1008.1	23.8962		1294.73	31.3352		2693.46	4.70724		1046.46	6.63469		2709.36	6.4325					1486.95	22.204
	2660.48	16.8304		1223.55	13.0509		2731.33	4.35671		2628.35	7.76492		1150.57	33.252			1202.69	8.27597		1254.46	11.2932		1077.52	13.355		2710.34	10.9942		2726.44	15.1673		2920.22	20.3936		2707.58	4.94212		1056.99	7.13235		1161.47	57.9625					2674.16	5.26097
	2661.21	16.485		1224.92	19.6344		2735.6	5.60828		2698.45	7.81504		961.532	52.9942			1197.04	8.6529		2695.75	4.989		1583.8	11.6791		1054.02	18.0472		2792.31	14.6697		2862.89	26.0656		2719.16	9.07626		2672.26	5.27395		1146.58	50.8124					1088.69	29.0213
	2661.9	13.2643		1226.52	16.9227		2738.86	5.31975		2730.25	7.85799		1081.91	45.304			1017.53	8.50748		2755.06	4.96163		2690.84	9.75735		1129.79	20.2274		1426.97	20.4013		1149.21	32.0719		2636.85	3.3203		995.381	12.6398		1248.2	40.8066					2703.7	2.05675
	2663.68	19.0211		1230.02	41.7388		2739.67	12.3635		1134.94	13.0478		2693.99	22.6198			1136.44	8.61855		1841.06	5.71526		2654.74	9.15842		1199.54	14.6765		1067.22	23.1533		2919.48	18.1311		2719.1	8.38931		1356.72	5.85192		2523.24	13.3201					2687.06	5.11072
	2664.08	16.1465		1231.31	37.4024		2740.12	3.34532		1099.51	20.4773		1230.05	31.164			1600.94	8.0532		2831.52	5.03322		2829.18	10.13		2722.82	10.7436		2679.73	15.6573		1392.03	36.4837		2690.2	4.00428		1017.6	10.3078		1225.88	59.4379					2619.57	5.04552
	2666.7	15.2484		1232.64	18.1201		2740.25	7.93965		1040.39	40.3813		2778.99	63.1554			1329.13	9.45622		2734.75	5.31276		1095.65	12.5389		1455.69	14.3383		2719.01	15.842		1406.38	28.7343		2727.87	3.83142		2681.24	4.60335								1096.49	42.5804
	2667.02	16.5776		1235.67	17.5755		2745.39	6.95406		2617.53	6.03536		2692.28	30.8886			1389.29	9.16266		2749.16	4.79083		1502.36	13.4422		1215.57	19.1366		2750.34	14.7197		1159.21	35.15		1765.66	5.07444		2668.1	4.33162								2691.98	4.29483
	2667.04	15.1019		1236.67	17.6042		2746.34	4.58764		2686.3	6.86551		1169.96	46.0486			1022.01	11.2945		2738.37	5.43313		1105.48	13.1742		2799.71	11.9028		2670.08	14.6512		2628.82	26.448		2684.59	3.63859		998.104	11.5547								2683.74	5.54816
	2668.23	18.5299		1238.4	18.5524		2748.83	8.79311					1049.06	48.8993			2687.17	6.69262		1090.78	7.39148		2715.18	11.0445		1066.7	19.2584		1350.27	23.8558		2819.95	26.1387					1050.36	6.43276								1250.44	63.3321
	2669.55	14.4104		1238.95	13.823		2750.18	3.82613					2645.15	30.5055			1024.83	10.7315		2754.07	5.25407		1191.3	14.2962		1074.94	16.9388		2644.36	20.234		2829.97	20.3931					1364.63	6.45809								1454	11.0164
	2669.75	14.7088		1242.63	14.3913		2775.7	80.6764					2651.77	27.1634			1474.06	8.11673		976.381	6.57991		2705.81	9.75728		2735.89	10.9445		2704.33	19.2635		1063.49	61.3027					2586.06	4.37424
	2670.72	17.7274		1242.69	10.498		2790.48	2.91346					1424.83	39.3502			2662.44	6.54122		1267.53	8.87447		2741.81	9.39484		2699.02	10.678		1026.84	31.9793		1074.9	47.8294					1106.23	7.56726
	2672.48	13.3932		1243.65	12.9018		2802.94	10.196									1455.56	7.92675					1096.49	16.6769		1040.02	16.5176		2687.32	18.943		2790.48	55.2356					2733.77	5.72442
	2673.15	14.3988		1244.14	19.8392		2904.46	13.7425									2739.62	6.89423					2758.05	10.0357		1058.99	18.4238		1275.73	25.0013		1179.65	73.9743
	2674.52	13.9822		1247.44	19.796		2972.48	1.58502									1253.49	8.33373					2671.51	10.2303		2675.95	11.4298		1142.8	29.6943		1146.11	37.5934
	2675.29	16.5665		1251.14	18.9474		3110.84	9.24136									2693.12	6.50547					2584.11	8.64333		1070.19	16.577		1183.9	27.1562		1139.01	56.1021
	2675.92	14.216		1251.68	12.4818												2743.72	6.69244					2910.03	7.948		2693.1	12.1035		1046.36	27.3662		1805.55	36.2004
	2677.34	12.8091		1254.11	16.7777												1090.48	8.11309					1241.47	11.4627		1126.67	18.743		1092.73	26.9062
	2678.17	13.1726		1256.07	16.898												1109.72	11.8726					1185.19	17.0757		2680.98	12.54		1066.42	26.5453
	2678.53	14.0553		1256.69	17.682																		2718.87	8.57491		1077.33	18.9586		1051.91	25.6918
	2679.04	15.1638		1262.77	20.25																		1045.51	17.8187		1075.77	17.1951		1085.44	27.4514
	2679.47	14.351		1266.18	21.2248																		1057.41	14.3601		1052.82	23.9703		1066.4	27.6411
	2680.58	18.5774		1269.74	35.5694																		2694.85	8.90987		1084.01	20.335
	2680.85	19.2231		1271.14	22.8685																		1338.29	11.6324		1132.51	24.899
	2681.64	18.917		1272.53	15.9218																		2710.07	13.7888		1049.83	19.7527
	2682.6	17.9325		1274.8	21.4739																		1128.18	23.7756		1102.6	18.9545
	2682.61	15.4456		1276.57	16.697																		1053.17	12.0221		1112.1	19.0872
	2683.22	15.3842		1279.44	22.4387																		1051.05	16.3861		1103.38	18.602
	2683.35	15.6343		1283	13.7964																		2752.45	10.0474
	2683.68	14.3077		1284.67	17.8134																		1069.27	21.5129
	2684.37	14.459		1288.82	14.1178																		1333.18	15.1521
	2684.64	17.0603		1290.18	23.1556
	2686.09	14.6232		1291.63	12.5532
	2686.52	13.5669		1300.83	19.7844
	2686.98	13.3242		1304.02	14.0572
	2687.72	16.6904		1305.57	13.3907
	2690.01	13.8006		1308.36	17.7386
	2691.1	18.6659		1311.88	14.7737
	2691.7	14.2827		1312.68	18.823
	2693.85	13.8146		1313.21	15.4293
	2693.85	18.5387		1313.71	15.0934
	2695.5	13.0309		1315.09	18.1849
	2695.56	13.2874		1317	18.0102
	2699.68	15.1632		1323.67	13.729
	2699.99	17.1254		1324	15.3346
	2702.28	17.7801		1329.22	15.981
	2704.2	14.2752		1336.83	19.3677
	2705.29	16.1671		1339.6	11.6713
	2705.69	19.4203		1339.83	13.1402
	2707.82	14.0562		1340.68	15.4135
	2708.31	15.8272		1343.51	17.0208
	2711.88	14.4722		1344.84	32.6248
	2712.83	20.7657		1345.03	22.9679
	2713.62	13.6041		1348.85	19.1289
	2714.56	15.8516		1350.13	20.564
	2717.89	16.8331		1352.86	15.3148
	2718.45	16.8263		1357.68	14.7012
	2718.95	14.9053		1357.87	15.4561
	2724.3	15.7879		1360.13	16.3065
	2725.31	18.9875		1367.71	22.0772
	2727.69	16.2462		1371.02	15.263
	2738.01	18.5302		1373.61	14.3524
	2742.87	16.1172		1379.43	12.9666
	2749.11	16.5365		1380.66	17.5004
	2750.34	12.1274		1381.38	18.9758
	2752.84	18.335		1386.53	16.976
	2754.13	14.3799		1391.93	13.7698
	2757.3	14.6789		1392.17	14.8585
	2757.92	16.2193		1392.49	15.7445
	2771.71	16.8547		1393.36	11.3133
	2772.67	20.6998		1396.55	14.7641
	2776.47	15.2824		1396.91	16.578
	2792.51	13.5107		1397.44	16.5426
	2810.45	18.3826		1399.28	20.638
	2835.33	18.3788		1400.09	17.6605
	2879.17	13.5101		1404.36	15.5671
	2892.59	18.2788		1404.42	20.6673
				1404.8	15.1794
				1404.9	16.4612
				1405.36	11.5928
				1405.94	16.0515
				1408.24	13.3531
				1413.62	10.8865
				1414.06	22.61
				1414.61	24.1265
				1415.37	17.6804
				1415.85	13.5287
				1417.08	12.5173
				1418.27	17.1504
				1418.86	16.5773
				1421.38	16.502
				1421.46	14.4532
				1422.63	25.2331
				1424.98	14.3566
				1426.01	31.5194
				1426.1	11.5205
				1426.82	14.7004
				1427.86	9.58082
				1428.14	12.8115
				1428.44	12.2754
				1428.66	13.0052
				1430.18	14.1188
				1430.5	14.7101
				1433.87	17.8179
				1433.93	16.3231
				1436.45	16.5779
				1436.53	18.6768
				1436.86	17.2406
				1437.4	17.1064
				1439.21	13.3989
				1440.07	22.8637
				1442.6	15.0632
				1442.76	12.1604
				1442.94	17.2196
				1443.33	13.2939
				1443.53	18.5633
				1444.83	14.4459
				1444.85	12.5865
				1447.29	12.7084
				1447.77	12.2373
				1448.23	12.333
				1449.44	13.3915
				1449.71	12.2123
				1449.76	10.1023
				1450.04	10.6431
				1452.81	13.1306
				1453.86	13.3571
				1454	15.3559
				1454.44	15.6175
				1454.59	20.1915
				1454.73	14.6489
				1457.56	19.1605
				1457.95	13.5291
				1458.95	22.0639
				1459.41	11.1396
				1461.18	11.5034
				1462.45	17.6903
				1462.55	15.9584
				1463.29	20.8621
				1463.91	24.1478
				1464.83	10.3852
				1465.08	18.1241
				1465.79	17.5212
				1466.41	13.2003
				1468.77	17.7577
				1470.61	11.6737
				1471.65	18.3521
				1471.81	14.5809
				1475.41	16.8975
				1475.99	19.5683
				1476.33	18.8941
				1476.66	14.295
				1477.4	10.2187
				1478.15	19.2735
				1480.26	18.21
				1481.23	24.223
				1484.84	22.131
				1486.31	17.6625
				1486.93	17.2686
				1487.31	11.2019
				1490.64	14.1246
				1491.02	14.8048
				1492.5	14.1398
				1496.13	13.4698
				1501.18	13.8864
				1511.7	14.5603
				1516.1	13.5108
				1525.12	14.6803
				1547.73	14.1775
				1558.09	13.6375
				1574.12	17.2016
				1575.52	12.1094
				1577.97	15.0875
				1592.32	17.5312
				1609.97	15.5198
				1610.07	14.5083
				1614.03	13.9926
				1618.78	14.1053
				1628.6	15.9703
				1638.5	17.9179
				1641.11	13.8511
				1643.68	13.2959
				1648.8	17.471
				1649.13	15.7924
				1659.89	19.7859
				1699.7	16.3981
				1709.28	14.2534
				1716.72	16.0679
				1733.89	14.6672
				1762.99	16.2968
				1795.74	15.2428
				2666.96	14.1149
				2667.13	8.20369
				2682.8	14.0613
				2685.82	14.8632
				2699.58	13.4352
				2714.52	12.4933
				2724.72	15.3978
[truncated: 4 more columns]

## Sheet: Devonian
	For generating pie diagrams
	Inferred source	lower limit	upper limit		age ref
	1. Appalachian plutons	0	480		Park, H., Barbeau, D.L., Rickenbaker, A., Bachmann-Krug, D., and Gehrels, G., 2009, Application of Foreland Basin Detrital-Zircon Geochronology to the Reconstruction of the Southern and Central Appalachian Orogen, Journal of Geology, v. 118, p. 23-44.
	2. Suwanee/Meguma	540	700		Park, H., Barbeau, D.L., Rickenbaker, A., Bachmann-Krug, D., and Gehrels, G., 2009, Application of Foreland Basin Detrital-Zircon Geochronology to the Reconstruction of the Southern and Central Appalachian Orogen, Journal of Geology, v. 118, p. 23-44.
	3. Grenville crust	950	1300		Whitmeyer, S.J., and Karlstrom, K.E., 2007, Tectonic model for the Proterozoic growth of North America. Geosphere, v. 3, p. 220-259.
				Paces and Miller (1993)
	5. Granite/Rhyolite	1300	1500		Whitmeyer, S.J., and Karlstrom, K.E., 2007, Tectonic model for the Proterozoic growth of North America. Geosphere, v. 3, p. 220-259.
	6. Yavapai/Mazatzal	1600	1800		Whitmeyer, S.J., and Karlstrom, K.E., 2007, Tectonic model for the Proterozoic growth of North America. Geosphere, v. 3, p. 220-259.
	7. 1.8-2.0 Ga	1800	2000		Whitmeyer, S.J., and Karlstrom, K.E., 2007, Tectonic model for the Proterozoic growth of North America. Geosphere, v. 3, p. 220-259.
	8. Archean craton	2500	3000		Whitmeyer, S.J., and Karlstrom, K.E., 2007, Tectonic model for the Proterozoic growth of North America. Geosphere, v. 3, p. 220-259.
	GODDARD STEVENS and THURSTON																											Chapman and Laskowski (2018 - this study)
	GREGORY3-4725	Sylvania		FEE33-2893	Filer		PSIFlatRock	Sylvania		Lassiter1D	Sylvania		CIANEK1777	Berea		SAMPIER2430	Berea		NeySie_1H	Berea		NeySie_1G	Berea		Jenkins47E	Berea		14MO4	Bushberg Sandstone
Source	Frequency	Relative Frequency		Frequency	Relative Frequency		Frequency	Relative Frequency		Frequency	Relative Frequency		Frequency	Relative Frequency		Frequency	Relative Frequency		Frequency	Relative Frequency		Frequency	Relative Frequency		Frequency	Relative Frequency		Frequency	Relative Frequency
1	3	0.0102389		5	0.0438596		4	0.0118694		0	0		47	0.174074		38	0.14786		41	0.160784		80	0.156556		77	0.137011		0	0
2	1	0.00341297		0	0		0	0		0	0		10	0.037037		11	0.0428016		10	0.0392157		37	0.072407		37	0.0658363		0	0
3	107	0.365188		2	0.0175439		80	0.237389		86	0.275641		140	0.518519		134	0.521401		149	0.584314		257	0.502935		308	0.548043		43	0.467391
4	0	0		0	0		0	0		0	0		0	0		0	0		0	0		0	0		0	0		0	0
5	37	0.12628		2	0.0175439		32	0.0949555		19	0.0608974		54	0.2		52	0.202335		42	0.164706		95	0.18591		97	0.172598		21	0.228261
6	9	0.0307167		32	0.280702		9	0.0267062		7	0.0224359		10	0.037037		11	0.0428016		9	0.0352941		26	0.0508806		25	0.044484		3	0.0326087
7	20	0.0682594		44	0.385965		26	0.0771513		34	0.108974		5	0.0185185		7	0.0272374		4	0.0156863		9	0.0176125		13	0.0231317		3	0.0326087
8	116	0.395904		29	0.254386		186	0.551929		166	0.532051		4	0.0148148		4	0.0155642		0	0		7	0.0136986		5	0.0088968		22	0.23913
sum	293			114			337			312			270			257			255			511			562			92
%grains not considered	2.65781			2.5641			2.60116			1.26582			7.21649			11.9863			12.069			14.2617			9.2084			2.12766
	U-Pb age	1s error		U-Pb age	1s error		U-Pb age	1s error		U-Pb age	1s error		U-Pb age	1s error		U-Pb age	1s error		U-Pb age	1s error		U-Pb age	1s error		U-Pb age	1s error		U-Pb age	1s error
	1033.05	23.1653		1703.1	22.6948		2702.8	8.98144		2677.19	8.97201		383.032	6.05655		991.185	17.4593		452.819	3.9095		720.874	3.67954		1087.65	13.3339		1195.5	163.824
	1853.41	15.2133		2695.35	12.4299		2687.98	9.8939		1110.16	12.4947		390.119	3.48636		627.471	8.02936		1038.92	13.4529		1438.66	11.939		476.067	5.25705		2701.89	1.88574
	2719.25	17.6519		1764.31	16.3182		1100.5	11.9059		2712.84	12.5091		395.655	4.07091		1175.42	20.3123		964.181	20.0633		3157.27	7.22212		1468.2	23.8604		1486.82	10.9665
	2924.98	17.9723		2718.36	17.0649		2714.02	12.6593		1846.59	14.4559		398.928	4.20309		539.861	7.47442		471.624	6.08357		1050.76	10.0245		465.501	4.57521		2712.67	7.59386
	2718.51	16.1165		1868.82	18.3721		2733.27	9.45666		1814.34	13.3408		399.549	5.73887		1025.37	19.5069		998.314	18.0219		1141.87	10.1164		447.385	4.82412		2719.03	16.2667
	2700.05	14.9934		2569.52	14.0235		2698.84	6.65588		2784.18	8.14403		410.508	4.13429		480.318	5.8764		1483.8	9.14351		426.93	10.3182		1361.09	17.9085		1569.86	11.8172
	1810.38	19.6218		1788.8	16.8609		1834.38	7.50463		1028.25	14.334		415.652	5.75141		1758.57	17.0402		955.644	14.4242		802.767	5.72716		1540.25	14.4919		1512.62	9.96798
	1033.13	25.673		1798.95	16.6707		1060.95	11.1735		1851.9	11.9228		419.488	4.40428		641.702	6.05963		1390.9	11.4964		1701.83	10.1006		952.347	14.1556		2713.44	7.70663
	1340.86	19.4793		1859.63	18.0437		1057.98	17.6515		2710.58	10.2591		421.979	4.29015		1020.49	20.2767		1665.23	10.6822		2279.03	8.77774		1350.96	15.4676		1080.72	19.0792
	1672.58	16.949		1047.84	27.5589		1033.12	19.2718		1066.65	14.6618		425.253	4.50427		450.972	7.45924		1834.11	8.29913		1193.43	7.26218		535.232	5.16923		1402.02	21.8223
	2737.86	16.759		1863.75	20.4984		2719.74	11.3243		2569.89	9.21194		425.835	4.02018		702.402	7.626		1211.02	16.5535		1333.41	18.701		490.406	8.75654		1237.43	83.1672
	2319.41	18.6834		2693.25	15.4321		1074.25	14.2861		2742.64	10.1861		427.255	4.61596		445.253	6.075		1105.05	32.5264		1072.97	16.8393		469.73	5.53941		1139.47	36.6676
	2700.93	13.7713		1862.58	18.8952		1300.05	13.5073		2669.99	9.10252		428.21	6.14731		489.229	9.04138		457.842	4.30252		1079.66	8.19976		1321.78	11.9137		2642.97	5.46386
	2689.04	14.7581		456.913	5.95494		2657.22	7.62723		2709.43	12.0908		429.052	5.9302		447.653	6.81097		1459.93	9.39766		1262.2	7.20462		1164.03	11.2777		1076.7	13.8009
	1855.98	20.3317		1867.48	15.6938		2678.99	11.7962		1101.43	15.6337		430.36	4.76148		791.809	18.315		455.075	3.40966		442.352	2.174		1327.45	14.6395		2742.22	7.75638
	2722.5	15.917		1792.27	18.677		2693.94	7.65004		2657.44	9.83176		430.533	5.59569		1244.35	18.1669		1071.84	9.27404		1091.35	20.7671		1061.19	13.1858		1089.86	52.5973
	2793.79	18.2729		1857.91	18.7454		2706.2	8.11102		2689.78	8.93709		432.05	3.27043		504.537	6.17784		2111.81	19.9488		1145.3	13.1807		1004.68	12.5243		1104.39	58.5101
	2980.61	13.5811		2651.67	12.718		1057.68	13.2762		2716.88	12.0394		432.122	5.25373		1024.01	18.7544		1127.75	13.6969		609.29	3.4447		1227.83	17.08		1920.07	3.92045
	1053.75	22.5112		1857.21	17.4534		1323.84	16.6924		1303.53	13.6257		438.556	4.25576		454.082	6.48089		1003.86	13.436		1549.05	5.94732		2248.45	17.3627		1091.79	37.4466
	1060.52	32.6363		2624.1	19.0372		1025.3	14.9766		1062.3	16.7262		440.817	5.27519		1252.28	17.4389		1044.51	10.7701		931.786	13.6713		906.75	29.5209		1083.56	51.2256
	997.59	17.4808		1735.5	17.769		2650.59	7.8156		2638.65	9.92273		441.494	3.33111		1903.72	15.298		1051.46	16.6547		607.031	4.91839		459.808	3.88768		2712.84	2.44773
	1191.99	20.6358		1829.22	22.4874		2702.56	8.36291		1044.95	17.3166		441.718	7.9088		1400.83	20.464		1181.45	9.84595		1141.47	13.162		1037.81	12.6289		1377.19	39.8026
	2674.56	15.6527		1835.64	17.4249		1841.48	10.5281		1315.46	12.0892		442.032	5.72224		1157.68	18.2405		455.367	3.41259		1015.88	10.8029		1435.07	16.81		1423.88	38.4809
	1453.45	15.212		1690.47	24.8491		1614.54	10.1922		1032.79	21.5519		443.384	4.09586		962.684	20.7793		1027.02	20.2211		416.423	3.48288		1196.11	8.77605		1029.71	102.913
	2693.44	15.6846		2080.62	15.7863		2776.43	7.71603		2687.34	10.3891		444.819	4.61744		1143.05	18.4796		410.108	3.4229		480.585	4.44944		1383.8	19.5625		1076.94	12.733
	2710.12	14.2598		1816.13	17.8062		1838.73	9.53227		2837.15	12.7954		445.573	5.13837		458.587	6.41601		456.585	3.91897		988.873	11.848		1026.21	13.6309		2759.17	38.6191
	2807.46	16.5432		2676.45	18.3792		1451.14	17.7849		2781.36	12.6277		445.765	4.60887		1268.06	21.1383		449.817	3.70942		1750.43	6.03445		998.404	14.4606		1692.7	12.1296
	1366.05	20.6772		1827.48	16.868		2699.46	7.13091		1057.73	28.4625		446.601	4.73983		1601.02	20.7903		1102.9	9.80149		1450.31	7.55539		758.907	7.90333		1113.8	40.4238
	1358.66	36.7933		2679.6	13.1945		2682.12	10.2101		2701.82	11.6829		448.022	6.57972		807.467	11.8551		654.389	4.42517		1348.9	7.81381		1162.63	13.1692		2638.81	10.7363
	1170.19	20.1474		2690.18	16.663		1067.56	18.4185		1380.58	16.6535		450.538	4.76175		481.111	6.37641		1194.33	12.6185		1352.23	8.27115		1316.04	15.1053		2695.34	7.72692
	2786.34	14.002		3079.09	21.7537		2894.35	7.2995		2733.05	10.329		451.057	7.42992		1217.07	34.1345		452.576	3.82639		2286.07	7.35343		553.117	4.59788		1316.96	16.9706
	2673.28	17.4735		1856.71	15.976		1039.36	13.1789		2625.31	7.9672		452.058	5.36951		464.289	5.95354		1392.72	12.429		1483.91	8.79981		1230.73	17.6327		1044.2	25.319
	2655.36	17.0762		2773.7	15.9342		2776.36	8.42238		2745.38	13.6598		452.532	4.79059		2004.82	16.6018		1031.4	14.9343		1181.43	11.1534		1009.32	18.5966		1355.66	31.5922
	1368.99	16.9651		1792.48	17.8444		2699	7.02337		2735.48	10.5709		453.4	5.35212		1468.02	16.9385		1178.44	13.9393		1613.18	41.6028		1309.78	11.2102		2713.68	9.5965
	2712.46	18.06		1780.8	15.9337		2709.24	7.95812		1318.48	15.6443		453.474	4.6527		1488.31	15.0563		443.838	3.41848		1102.34	11.2951		1160.33	14.6468		1232.21	105.199
	1338.44	16.5901		1774.64	14.7509		2711.76	7.8983		1366.42	16.7572		454.161	5.14388		1006.28	26.2347		1324.66	24.1748		656.126	4.49202		484.239	3.96399		1338.1	24.732
	1085.11	23.6085		2687.58	12.862		2560.09	6.77857		958.934	25.7148		454.98	3.65201		483.199	5.914		533.703	4.19987		1413.71	8.79769		1264.37	11.4655		1067.21	82.1477
	996.251	20.49		1662.76	22.4044		1349.62	11.9947		2685.22	12.7803		461.118	6.99034		1730.22	13.936		1090.87	12.3165		548.675	3.34619		995.442	11.2425		2683.84	6.33962
	1091.56	24.126		2650.88	15.4292		2724.55	10.7238		1022.78	12.8097		462.254	5.66812		947.313	26.2478		1244.07	12.4541		1539.82	12.4989		1151.46	12.941		1301.06	40.2588
	2700.21	15.7157		286.972	5.90924		2693.09	7.16233		1114.63	28.7385		462.927	4.73156		1485.78	19.5352		1381.03	11.035		1616.93	8.54922		1026.78	12.2459		1636.59	7.95034
	2665.33	17.4177		2554.85	16.9525		1879.61	10.8376		2687.61	11.3286		463.957	4.84607		482.441	6.61429		477.632	4.06948		454.766	4.11625		454.33	3.91692		1831.57	5.26139
	1188.3	16.7089		2682.13	18.3009		1378.32	10.7985		1137.92	19.0907		464.203	5.12776		1175.31	19.4473		1144.21	12.4103		1486.51	8.20204		1051.44	11.6752		2691.41	9.45964
	2686.57	14.2685		2907.2	17.7722		2671.68	8.98681		1045.36	16.9085		464.885	4.29007		1483.82	17.7724		1394.55	15.0875		1012.39	9.72916		455.307	3.96998		2685.73	13.849
	2702.49	13.134		2695.63	14.8562		1360.2	11.3441		1277.78	16.5362		465.182	4.11635		1030.5	18.0623		459.54	3.08528		1363.2	19.6802		448.993	3.74283		1435.85	72.139
	1032.15	22.2096		1912.22	16.5862		2691.7	8.20499		1014.76	12.59		467.343	7.17293		1230.4	16.715		479.975	5.41905		1349.49	11.6033		1096.15	25.4917		1057.78	29.6355
	2714.15	15.7135		2737.27	13.4216		1862.36	12.8752		1831.22	11.494		469.402	4.26357		1603.88	20.6856		1369.19	15.7942		1214.87	10.4033		1155.53	16.469		1164.88	38.9985
	2712.43	14.3171		1865.97	17.0621		2698.06	10.4545		2780.63	11.2604		471.427	4.43144		476.868	5.95228		1571.78	10.0676		449.944	2.70635		1167.36	19.0841		2704.57	5.79717
	1070.33	22.9364		1830.97	16.2673		2718.83	10.9403		2661.32	10.1717		475.811	5.80538		1397.71	18.8057		1892.27	55.2855		1024.34	9.27716		1211.36	14.913		1452.28	8.70826
	2555.43	11.728		1772.48	18.5211		2753.04	8.73682		2696.81	10.7194		490.911	3.96393		1139.63	27.4001		1002.13	14.1448		993.791	8.83774		625.18	6.0557		1454.03	23.5813
	2692.38	16.8837		1861	18.1273		2680.74	8.15792		2636.71	12.1473		541.487	6.98718		1485.74	17.0629		1079.64	11.0083		1162.24	6.18107		1155.19	11.0614		1076.4	42.321
	1095.31	19.2259		1700.15	16.5352		2696.98	11.6947		2669.2	13.0578		543.631	6.80176		998.368	16.8406		1443.42	11.9202		1165.88	12.5735		1317.71	12.0869		1162.6	14.6611
	1127.94	18.7969		1899.34	17.475		2692.25	10.381		1174.38	16.8311		550.861	7.55552		1304.55	16.9064		961.48	18.784		1083.53	21.4568		1064.47	12.3069		1052.97	73.2535
	1059.72	20.7899		1730.68	16.4436		1481.73	11.5871		2346.7	11.0684		606.835	5.94284		992.569	22.7758		1300.17	12.9632		1176.26	11.6049		1373.19	12.8446		1191.55	26.583
	2712.82	16.0224		1713.8	20.7657		1388.11	16.8371		1863.71	13.764		611.24	7.26792		992.819	19.197		486.211	6.77725		978.344	14.5117		1130.49	17.0266		1459.73	14.3112
	2670.7	16.4484		1844.02	17.0626		2696.65	7.77856		1858.18	14.1348		642.688	7.33886		1024.32	18.309		459.032	2.92436		1198.71	9.87671		1456.63	12.8303		1317.49	34.4425
	1313.12	17.8386		1822.27	15.8994		2702.22	9.12935		1005.11	16.9125		646.588	5.9771		1256.7	18.0645		1116.27	11.7029		1013.44	12.1123		1294.18	13.063		1150.49	37.94
	2673.79	16.0341		2617.29	17.0705		2689.64	8.82457		2685.84	9.92855		649.532	7.84374		1482.2	18.4235		1028.32	11.255		1176.15	10.3266		1151.12	12.2348		1025.49	10.9883
	1846.9	16.0908		1850.31	17.108		2746.12	10.1163		1785.99	11.5665		652.404	6.64886		1094.04	16.0914		477.501	3.54141		1108.09	10.1701		960.206	11.638		1070.12	9.03421
	1021.59	24.8688		1809.96	17.5152		2708.61	10.1682		1285.94	19.9928		690.244	6.53133		1037.42	22.3322		1012.79	13.452		1295.41	14.1487		1643.4	15.9785		1075.82	36.915
	2333.09	22.6611		1802.3	18.2563		2660.79	8.91482		2684.83	12.4815		798.547	8.52053		1752.42	18.4414		939.677	10.8741		1340.23	7.86303		970.118	16.2019		1238.99	11.6134
	1073.51	19.7804		2549.8	16.892		1197.44	12.9887		2712.01	13.2753		825.399	15.7332		1095.88	19.9952		922.435	14.3019		1442.23	10.7943		1648.22	13.4565		1024.86	29.9191
	2706.41	13.3809		1716.38	22.4043		2692.33	8.04876		1094.3	13.5406		857.098	9.82044		1045.42	18.1884		1371.07	11.2968		1236.99	9.25984		453.39	3.19296		1371.1	33.4235
	1229.65	22.068		1879.28	20.3682		1427.78	13.3285		1843.6	12.9508		925.996	17.6209		1033.49	21.5318		1131.66	14.9099		865.603	5.6493		459.272	2.99701		1495.92	20.4577
	1123.37	25.0436		1797.62	17.453		2740.35	10.2265		2130.86	11.4304		932.994	15.3973		435.378	8.04886		393.708	2.48365		998.163	17.4481		440.656	3.64507		1098.09	129.055
	1803.03	13.5776		1651.5	21.2345		1294.98	21.4151		1796.42	9.69022		934.956	11.9189		1077.75	16.8905		458.941	5.68244		1121.64	10.0579		966.222	16.1174		1337.97	28.7063
	1088.12	27.949		1778.51	17.9246		2704.54	8.37687		1234.59	16.3233		936.177	20.4187		1676.78	13.0075		1190.19	10.2452		1662.98	7.70621		1088.1	15.465		1067.25	31.681
	1345.07	19.9278		1048.36	19.4215		1061.05	15.2894		2577.24	10.6327		955.353	16.7044		1139.84	19.0012		461.656	3.29174		397.415	2.60177		468.581	4.71913		2616.3	13.4666
	2741.03	13.2323		1828.65	19.3136		1059.63	13.1261		1317.28	11.8971		955.838	26.3188		1878.16	18.7888		431.721	4.7062		899.601	6.27201		525.316	4.61652		1188.09	23.9381
	1195.71	32.1945		1726.17	16.9419		2722.96	9.78234		1234.28	14.7698		962.879	10.4626		1301.76	14.9264		467.133	3.1037		1467.05	12.2325		687.658	6.80276		1218.69	23.9958
	1347.32	23.4922		1843.22	18.5818		2714.79	9.73935		2699.07	10.0487		966.514	22.2387		1449.69	18.8442		959.838	13.9084		784.248	6.02689		450.482	2.94616		1083.89	56.3015
	1442.55	24.8475		1895.62	17.7128		2709.56	9.15583		1056.56	16.3175		972.016	27.612		1600.96	15.8576		518.147	4.0039		1009.8	13.4517		1752.99	11.7704		1051.74	22.6171
	997.613	20.6752		1769.79	18.3354		1864.19	10.1131		2709.97	10.6776		981.277	13.2919		1031.4	20.7959		1118.87	12.2687		1595.71	6.81054		456.123	4.82573		1182.53	11.3732
	2620.83	11.8631		1871.57	19.0361		1023.31	18.3435		1051.27	22.4885		983.671	14.8287		2681.82	16.901		1560.31	13.9884		980.994	9.30906		1145.02	15.1659		1728.39	5.70859
	1698.57	21.8375		1399.51	20.1146		3009.97	11.8839		2700.57	11.8939		986.409	19.3192		1070.15	19.5941		473.387	3.8577		1215.71	16.8012		355.202	3.89318		2693.15	5.35743
	2286.24	17.1073		1871.06	16.9099		1016.47	12.8006		2645.14	9.57527		991.615	19.1174		1321.37	19.4103		1624.48	16.005		1294.41	7.75384		1164.38	15.332		1279.14	68.787
	1015.07	17.5543		1469.72	20.9812		2850.34	8.86796		1039.44	26.7301		992.498	24.0038		576.297	8.48457		1139.72	11.7499		1187.67	9.16557		1297.41	13.5287		1253.36	36.5681
	2688.79	14.2504		1881.96	22.4329		1071.4	11.3626		1849	12.6642		993.11	19.6109		444.557	5.16885		1351.57	9.70356		997.735	17.4669		497.796	4.767		1301.47	95.6229
	2721	16.2421		2663.58	14.3778		1325.06	10.8676		1008.11	29.101		995.057	15.6069		1134.25	15.1255		1508.99	8.73839		1549.56	23.5441		1386.5	9.33833		1069.71	26.5741
	1500.85	23.6644		1848.46	20.072		2589.03	12.3242		1881.17	9.77054		996.172	16.907		404.717	5.05871		1353.08	10.0418		1012.6	11.8651		1410.87	12.5911		1027.21	23.408
	1150.89	14.3276		2692.68	16.5566		2677.09	9.55509		1299.88	18.0709		998.484	11.5855		1155.23	22.4487		1324.11	12.2719		1456.48	6.42925		545.85	6.93404		2739.89	7.4617
	1210.22	31.4		1784.66	17.1794		2702.4	9.43389		957.152	15.1076		1003.42	18.2368		984.109	25.1732		1092.87	10.7075		1336.82	7.03841		650.59	5.87193		1042.82	21.0273
	2679.27	16.6275		376.955	10.9435		2658.18	7.35724		2737.63	9.11561		1005.96	13.1826		1461.97	19.71		1256.81	19.353		1162.57	9.16457		1213.34	14.5256		1106.05	84.5739
	2642.41	15.896		1825.77	18.9687		2697.99	11.3444		1387.06	15.0194		1006.71	22.7242		1293.45	18.486		1088.46	12.0978		1555.01	8.46812		1456.39	10.717		1411.29	33.8305
	1199.85	22.2825		1806.66	12.5393		1665.29	12.3411		2715.54	11.3529		1007.13	19.8702		1012.22	14.0432		465.99	3.54672		1185.37	8.0931		482.805	4.81052		1806.95	43.1671
	2746.25	14.7393		2682.14	16.9722		1041.43	15.2719		2651.56	10.8403		1007.43	13.0656		1049.78	15.434		1163.43	17.7687		1550.12	6.86423		1027.41	13.0303		2730.78	5.53626
	1146.93	16.425		1718.09	19.3268		1287.26	17.3485		1111.1	13.5986		1008.34	20.4806		1426.06	16.6585		1452.37	9.75651		1016.91	8.23638		1486.53	16.1633		1362.66	17.5261
	1111.81	27.9926		1979.73	13.334		2694.34	10.6174		2740.52	10.971		1009.02	12.8957		1163.17	15.865		477.718	3.15073		663.736	3.69853		998.24	15.4038		1434.1	19.6073
	1033.89	20.4268		1797.96	16.7191		2675.82	10.2136		1861.35	14.7638		1009.3	21.4174		1031.67	18.3502		1402.14	18.7045		482.58	2.96476		989.916	16.3546		1267.71	25.1872
	2647.54	15.3345		1762.85	18.0252		2688.48	9.30478		2689.47	8.83128		1009.6	10.3067		976.619	19.4007		481.382	3.40245		1020.45	8.71534		469.327	4.19736		1188.84	20.6007
	1161.62	22.2692		1705.4	17.0425		2698.14	11.281		2714.24	8.25324		1015.01	12.9951		1173.99	16.768		1182.2	12.7332		933.297	12.491		454.267	4.45826		2573.81	6.74246
	2559.41	19.7679		1855.96	15.443		2798.59	9.12694		1819.99	13.6657		1017.24	11.4845		2053.01	14.6747		1116.24	12.7155		474.156	6.90446		1099.37	19.908		2630.09	6.17633
	2717.51	15.7111		1779.58	15.6816		1057.63	15.4927		1050.69	12.7589		1018.68	12.2026		1230.21	17.9808		1425.45	28.0024		591.568	3.23939		690.379	6.33648		1048.8	11.1447
	1099.8	20.5478		3255.56	22.7152		2663.56	10.2022		1882.3	11.2715		1022.85	17.9908		1043.73	16.0472		975.477	10.2749		383.139	2.9207		624.356	6.18335		2655.58	2.87635
	1066.9	19.6036		1874.21	15.7602		2713.04	8.02696		2849.84	12.0418		1022.91	38.9456		1277.06	18.3367		1148.88	16.2435		1006.59	9.53323		1847.29	12.2075		1003.58	23.2942
	2910.9	13.9649		1861.5	29.3018		1460.42	13.3965		2692.51	12.9619		1024.44	16.7261		1253.25	19.6988		1460.52	10.839		459.165	2.88316		1987.76	12.1349		1355.93	37.733
	1628.47	16.9261		2616.35	16.8387		2683.35	10.7864		1078.16	17.9098		1024.65	19.3118		1605.77	18.8409		1707.32	14.2349		1038.6	7.74127		964.688	13.5175
	1213.38	18.5926		2689.64	15.6986		1058	12.4199		2724.07	11.0124		1026.54	23.9332		1503.11	17.6649		954.795	11.756		466.829	2.52661		1466.85	13.7084
	1277.2	24.4926		1757.89	21.1923		2882.97	9.4044		2711.71	11.7605		1026.73	22.5063		1505.66	19.3168		1120.16	13.9683		1311.71	10.3621		708.034	5.1437
	2705.15	15.4325		323.289	7.51649		1051.06	14.9029		1041.59	11.644		1027.52	17.5876		1486.48	18.9155		1198.01	12.5041		467.818	2.47127		636.416	5.92847
	1077.89	42.908		1854.58	17.6595		1053.98	14.8408		2744.24	11.3004		1028.98	11.1744		1005.1	25.1967		1086.77	13.0397		1319.39	8.86476		950.358	20.3372
	1854.58	21.2153		2574.28	13.8806		1050.59	16.7264		1066.83	14.1649		1030.31	12.3987		1188.03	17.7538		1075.92	12.6821		1347.77	7.31459		1142.19	19.3043
	1141.92	18.6799		1895.67	18.8481		1336.24	11.4318		1088.4	12.7703		1030.38	21.8998		1431.32	15.6009		455.033	4.13604		983.505	9.69271		1189.02	9.22866
	1093.01	27.8303		1669.95	28.2444		2678.75	10.5435		2702.26	8.20469		1033.98	13.978		1010.82	18.4797		994.994	16.373		360.529	1.96607		1388.83	12.2328
	1060.77	19.9796		1835.3	17.1216		2676.57	11.2267		2586.17	12.7337		1036.51	16.1756		1481.82	17.3646		1158.6	9.97386		965.01	15.2119		1029.28	10.4558
	2689.58	15.8237		1772.85	14.75		2732.24	10.8941		2726.16	9.52389		1039.77	17.0837		1340.02	19.0759		1042.1	7.67943		1600.77	19.5578		1599.86	11.5656
	1100.7	21.8519		2669.91	13.673		1426.2	10.8705		1236.23	12.659		1042.84	11.0115		2826.5	13.0451		1466.04	12.8707		1251.99	9.75175		1309.08	12.8655
	1077.75	19.7812		1854.16	16.6878		2653.3	11.4332		2685.32	11.2024		1043.69	14.2776		431.962	5.04505		1522.51	11.2841		425.158	3.47823		1096.03	13.3704
	1059.06	18.7642		336.46	5.77668		2699.79	7.41551		2607.91	11.3674		1044.24	12.9143		1195.67	19.1378		1564.2	13.3658		1079.8	11.0135		1052.78	11.3514
	1131.84	19.2904		1859.04	16.5613		2699.22	6.91727		1157.76	11.5284		1044.68	12.0638		618.004	8.53574		1314.46	10.333		1133.22	9.79906		984.505	21.5642
	1771.52	16.7972		1826.45	15.9272		1319.6	16.1424		2686.01	11.1717		1046.41	14.5545		1008.29	21.0698		1121.14	13.3715		1035.07	13.9953		1144.95	13.3901
	2918.18	16.7357		1777.39	16.6941		1021.4	13.0626		1633.64	11.8292		1046.89	27.5396		473.457	6.3735		1068.29	13.4647		1926.51	6.32965		421.703	4.78618
	1428.2	20.2864		2620.59	15.6072		2676.86	10.1294		2696.84	11.0045		1047.02	15.3418		1014.57	23.4124		1436.3	16.0529		1222.33	12.6583		920.292	12.4551
	2734.79	12.668		2717.34	17.1915		1426.9	11.91		1055.17	13.703		1048.34	15.0491		1890.72	14.1779		1607.75	11.6133		1333.1	9.91226		420.049	4.1325
	1465.78	24.6138		1881.08	14.4236		1166.52	20.6668		1900.68	11.879		1049.42	31.3304		1381.28	19.3106		1025.95	19.4504		1210.27	11.315		1033.37	13.3424
	1849.58	14.4086		1799.42	14.7257		2711.24	7.50956		1826.91	11.5511		1052.59	14.1451		453.096	4.26186		648.534	6.04352		1116	9.01746		1064.46	20.9188
	1341.12	25.1716		1684.21	21.7288		1836.95	8.67981		1091.89	13.2844		1053.12	14.735		1069.11	20.2751		1087.2	12.4867		1023.73	15.1819		1489.19	12.4599
	1227.6	14.8673		2687.69	14.094		1035.94	25.6352		1823.48	10.6854		1055.17	17.0432		1505.71	18.8928		1198.65	19.0944		1313.74	7.16783		450.955	3.52778
	2697	17.6677		1911.71	16.2866		1374.79	12.7939		1057.78	17.5559		1055.36	15.7312		984.417	19.2226		1636.37	9.02016		1486.5	6.54383		999.527	19.45
	1173.52	19.1077					903.627	7.21284		2718.53	10.0276		1056.52	19.4659		1035.72	17.0235		1346.87	10.4448		1276.82	9.95713		448.45	4.41878
	1197.37	15.0562					2828.21	7.77722		1177.39	10.5251		1056.64	14.8997		1331.36	19.4472		696.605	5.12048		1065.94	6.96347		1338.93	14.1344
	1082.1	21.6996					1294.46	10.8584		1052.7	18.5946		1057.38	9.48512		958.496	26.5931		1619.95	13.6436		1204.51	10.4421		414.661	6.00501
	2757.15	14.1122					2675.53	10.7352		2691.18	9.61595		1057.68	11.084		1179.85	26.4382		1203.64	12.8832		1310.99	13.7488		1439.6	16.7979
	1806.12	19.1213					1673.01	8.6814		2698.32	9.60414		1059.69	13.8372		440.476	5.98717		461.498	3.20765		948.57	13.5358		1022.89	18.5036
	444.778	7.1862					1350.01	15.9268		2692.55	10.295		1060.64	9.73966		458.543	7.01404		1473.79	10.0864		1011.54	9.7819		1482.45	9.73416
	1319.74	20.8932					347.846	8.67852		2696.46	11.8732		1060.9	15.1836		630.229	7.99213		1056.89	9.9322		1367.1	10.8871		1045.43	19.6057
	2659.04	18.5594					376.21	6.28553		2717.79	11.2134		1061.53	19.5013		1104.5	18.2083		1020.72	12.0379		353.933	3.76503		1203.42	11.5499
	1426.26	26.4296					1293.68	13.4698		2739.71	10.1547		1062.34	16.1788		1051.93	32.6882		466.429	3.60217		1654.44	9.1539		987.618	16.6042
	2719.03	13.5988					1058.06	21.6769		2703.45	10.1557		1066.55	15.7518		419.344	6.91068		1577.01	8.301		1066.83	11.4926		631.88	5.99873
	2699.79	14.8175					2702.11	9.36093		2834.18	9.25712		1067.99	16.8256		1336.39	16.1456		448.341	5.06804		1009.75	12.5322		985.912	13.4953
	1330.5	19.8452					2697.78	7.09457		1809.43	14.917		1071.23	18.7749		1455.68	18.8765		1568.54	10.5024		469.078	2.2297		461.227	4.65162
	2777.37	15.7188					2703.06	9.05001		1905.03	10.5191		1073.04	17.6707		1156.1	17.7411		1040.76	9.55668		1030.27	11.6532		1551.71	10.2327
	2714.49	19.3035					1890.83	8.63784		2735.11	8.96001		1073.32	19.3831		447.258	5.80558		888.799	6.32482		1506.07	5.8404		1132.72	9.70218
	1077.86	18.8712					2684.27	8.90708		1301.05	21.8661		1073.89	16.6733		1136.64	17.0109		1365.43	11.2091		442.373	3.04623		1403.78	19.3945
	1085.33	14.0701					2715.8	8.7514		1873.99	9.93525		1076.48	22.5025		988.463	23.2379		1221.65	12.0218		1149.37	16.2479		1178.54	16.3018
	1870.02	13.3891					1164.15	13.8524		2709.08	11.548		1077.86	17.198		1023.07	27.667		1241.53	13.9257		642.89	4.118		972.372	12.1606
	2715.17	20.1263					363.426	2.96639		2716.79	10.5269		1084.5	11.1654		1583.98	17.3095		665.714	5.41515		1181.72	19.0781		1594.34	12.3934
	1172.56	26.928					2691.4	7.00779		2688.64	9.53403		1093.53	12.9707		1092.17	18.7121		1545.34	10.1858		1452.99	8.73801		1265.86	14.9547
	2707.13	14.4096					2714.15	10.4614		1845.08	14.0047		1094.39	56.3691		1302.12	14.6643		1127.94	11.9801		2603.41	7.31918		1072.53	13.1131
	996.973	25.0513					1868.66	7.78921		2681.07	13.6274		1095.8	15.2746		1289.88	24.0901		978.342	22.6769		1037.02	14.1113		1055.98	12.5002
	1470.36	22.5955					2685.33	8.00641		1857.84	12.0525		1103.47	16.6524		473.264	4.74125		1448.92	8.02523		604.478	3.47014		504.634	6.17611
	988.968	19.4274					2733.96	8.05583		2711.01	9.29846		1105.6	12.4894		1029.2	25.1374		1026.05	17.9771		468.787	2.68819		1076.94	16.6302
	2719.72	17.7007					2734.5	10.2503		1435.07	15.6837		1106.37	12.1372		471.165	6.25746		1143.81	13.3901		1322.07	8.19341		472.124	4.05222
	1106.43	28.0591					2724.73	10.9736		1016.02	16.6502		1110.49	13.0951		1176.21	14.2459		1269.79	15.9874		2113.13	29.7372		434.16	4.41691
	1164.8	19.0727					2814.99	8.68567		1451.59	21.7432		1119.37	23.3395		1121.11	23.1939		1064.11	29.8435		1161.07	10.0441		452.036	3.42227
	1173.3	19.4391					1103.77	24.2571		2747.51	9.21626		1125.16	14.4635		1317.35	16.5737		468.955	4.96151		460.286	2.25555		1138.78	18.4245
	2735.44	13.0054					2648.2	9.30304		1868.45	12.3316		1126.18	14.6213		1489.31	16.7634		1355.47	16.1661		1388.81	8.34265		2677.02	12.1093
	1058.36	20.0857					1220.83	25.4462		1247.07	17.9674		1131.19	11.5157		1490.6	18.5191		1229.68	10.7715		457.628	2.94791		1083.23	9.65828
	2847.63	16.501					2730.98	8.60463		2636.58	10.0509		1132.17	15.0753		1002.22	27.6647		478.923	3.27696		1957.49	7.77121		660.265	11.4017
	1116.49	28.0431					2675.21	9.84103		1022.73	15.7688		1134.41	16.6843		1575.21	14.4416		410.529	5.21669		1017.1	10.7441		1166.89	13.2551
	996.763	20.1387					1840.56	9.45395		2908.4	9.03013		1136.69	22.0368		531.65	6.38621		1056.84	11.4706		489.301	5.74261		1027.63	14.4004
	1052.28	22.5579					1038.49	15.1196		1774.14	12.9265		1139.36	14.9756		1170.05	14.0494		480.956	3.33473		1392.73	7.24382		638.626	5.75612
	1440.32	16.1132					2717.5	9.57922		2764.04	13.4429		1146.5	20.7786		463.313	5.47806		1047.36	12.3373		1101.35	8.13279		1308.87	10.7096
	1630.29	19.1099					2817.04	7.37874		1011.55	15.8017		1156.28	15.2194		2709.81	13.1961		1138.12	18.9658		1563.7	10.3323		455.745	3.70995
	2667.9	16.6361					2661.43	9.16943		2685.55	8.64401		1161.58	15.6126		464.515	6.24255		1159.27	13.0298		1020.73	7.81998		479.214	4.51282
	1323.69	19.4325					1302.76	14.3056		3014.97	11.027		1161.58	17.3748		1847.37	18.4797		1097.21	10.7149		639.976	5.3558		1783.38	12.0175
	1303.21	19.2323					2696.96	8.85771		1454.42	12.1747		1162.91	13.4926		1068.74	19.5232		654.794	4.63766		470.155	2.7723		1238.37	14.021
	1223.46	18.5092					2760.58	10.5147		1042.25	22.9014		1163.55	16.6722		640.859	8.03266		1880.35	10.052		1447.08	9.09612		454.718	3.04494
	1279.69	30.157					2682.99	7.89622		1105.1	12.5497		1163.75	16.9514		948.535	22.2292		1229.99	17.9121		427.339	10.3847		447.103	3.40317
	2724.08	18.2567					2700.31	6.6775		1216.47	19.1274		1164.4	24.3344		422.717	6.5339		1356.94	15.7924		1637.31	8.26572		1114.59	20.4006
	1826.01	19.8921					2730.84	8.59447		1111.94	20.2764		1167.68	17.3357		445.233	4.95688		1226.22	16.6779		1479.64	7.3277		1228.84	12.1058
	2744.73	15.0479					2542.73	7.91905		2695.3	11.0112		1168.16	17.6126		1042.84	22.849		407.292	2.20381		1011.37	9.83696		1062.37	12.7941
	1353.98	19.0891					1084.93	15.8714		2962.71	11.6036		1170.26	17.1612		1426.76	24.6806		813.067	6.49578		471.647	2.53258		1053.2	9.93775
	2707.03	11.4241					2680.46	9.65382		2677.02	12.2687		1172.3	12.1919		1040.3	21.823		1355.65	10.3948		1624.39	9.49666		459.945	5.46303
	2712.65	15.1673					1055.94	10.1778		2693.73	12.7664		1178.55	12.4329		1159.83	19.6691		501.387	5.25771		1148.81	12.405		453.232	3.89073
	1909.69	18.9124					1037.07	13.2042		2017.52	13.0039		1180.6	17.364		1035.2	14.2302		1378.77	10.5883		1550.22	9.58921		2905.07	9.95612
	1401.76	24.6044					1276.22	14.7318		2973.18	11.9973		1184.21	15.2467		1073.54	16.431		641.169	4.34409		452.868	2.97305		453.805	5.06424
	1421.01	18.3798					2721.45	7.5744		962.787	19.0153		1186.31	13.3807		1065.36	15.7525		1176.5	19.9709		1296.03	9.41095		461.416	3.63605
	1009.54	24.1726					2689.24	7.87164		1867.45	10.067		1186.57	16.6866		1174.03	19.6908		959.433	14.3385		1460.79	8.17817		1387.68	16.8905
	1825.34	20.3482					1085.36	11.124		2709.79	8.15599		1188.28	14.3196		998.984	38.4909		1441.83	10.8897		1243.13	8.29181		1057.98	10.6458
	1721.93	17.6499					1320.99	11.182		2631.28	8.26172		1188.56	14.5997		1388.18	19.7031		414.392	2.61752		1190.85	8.00376		1002.86	10.7961
	1316.49	15.4569					2716.08	7.70522		2712.89	9.96569		1189.16	13.9777		531.409	9.82357		1016.14	14.0293		1013.88	33.7333		1763.34	13.2021
	1084.12	19.8991					2707.8	10.2167		2792.22	11.6398		1191.14	18.2744		1240.9	18.2598		1014.4	14.1991		540.965	5.61268		1479.89	15.0487
	2696.5	14.5259					2706.38	7.8595		1350.11	18.2715		1194.46	14.3422		415.017	5.81114		994.803	11.5387		1338.99	10.4567		1239.65	10.6853
	2701.45	15.8667					2807.03	147.004		2696.66	9.82081		1197.29	12.4519		1337.69	20.2501		452.69	3.50159		1002.57	10.2405		1732.02	10.7873
	2675.63	15.7759					1008.57	19.7524		1053.66	14.7993		1198.52	16.5803		1527.92	14.8654		1030.53	13.3554		1033.62	11.3928		1236.49	9.98555
	2721.36	16.9123					2698.88	9.39754		1056.2	14.555		1208.19	14.9933		1024.57	35.4564		1182.89	14.3607		2711.43	5.62361		458.525	3.72503
	2696.08	13.7348					3250.11	8.13487		1862.45	8.88077		1213.9	15.41		1349.38	24.2105		1019.91	10.2516		1463.97	12.7131		1415.39	13.2081
	1060.04	35.2475					2687.81	8.53818		2731.78	9.75449		1213.92	18.9048		440.003	6.93227		1051.45	11.1498		971.14	7.57757		1492.55	12.7709
	1376.29	19.3137					1183.71	19.5149		2695.19	8.42154		1215.76	17.3241		463.602	6.52012		1398.58	17.5898		1323.48	17.4077		1015.51	15.7637
	1026.7	17.8268					1817.29	8.16285		1906.37	17.8625		1220.34	11.761		484.354	6.62189		1279.41	14.9557		1369.23	7.97759		1052.39	11.1907
	446.762	7.21347					1131.51	21.321		2737.18	9.5421		1221.2	15.0028		1076.87	20.1608		1468.04	9.10692		424.501	3.21609		1210.78	24.1887
	2707.2	16.6235					1313.75	14.8523		1871.95	10.934		1228.55	12.4601		990.725	38.463		1136.03	13.1634		1305.92	13.0957		1839.25	20.3022
	1431.59	18.9001					2716.83	7.37572		1211.57	12.9361		1232.93	20.5383		1163.14	26.3471		481.707	3.50081		1003.35	6.82542		443.571	4.12013
	2709.12	19.3468					2618.75	7.62738		2843.17	12.0703		1233.8	14.4474		1124.96	24.7701		1091.16	10.9798		1057.75	14.9925		1008.82	14.7357
	1515.92	27.9713					2653.14	7.47885		2747.34	8.11992		1235.73	14.11		1454.86	16.2693		1112.18	16.9903		1883.95	6.56729		1000.01	14.5224
	2711.91	16.257					1816.39	9.80071		2685.28	10.2195		1235.76	10.4523		1201.69	16.7969		1137.59	12.3211		1419.32	10.0482		1250.71	13.6322
	622.614	8.06072					2689.61	9.61602		1790.63	11.7467		1238.77	13.9894		1074.06	18.6078		1144.37	14.3152		694.206	2.59974		538.903	4.35597
	1094.79	20.4041					1686.93	11.8343		2666.18	9.90951		1238.79	14.0744		445.743	5.45721		1132.79	13.1172		1500.25	5.87238		1068.69	19.0641
	2686.11	15.015					2675.61	7.51287		2703.16	11.6958		1239.38	12.8737		497.677	6.03463		1701.38	9.87741		441.849	2.72943		1215.93	14.2677
	2764.38	14.2761					1315.73	10.2536		2718.28	11.5297		1240.32	16.06		2139.67	15.0916		985.067	25.0001		1257.82	8.09225		992.118	19.1767
	1167.2	36.6551					2708.89	8.56691		2718.38	12.6672		1240.33	12.8747		1243.56	22.5525		1264.31	13.2888		1212.66	10.178		595.477	7.26674
	1240.87	20.3512					1871.71	9.66484		1819.42	14.6896		1242.26	21.5609		1155.49	17.5658		1056.17	11.4809		1424.94	9.98768		579.311	4.35191
	2832.13	12.1628					2725.27	10.0835		2698.17	10.2299		1246.83	17.5249		1002.39	17.4348		1199.31	14.3419		956.837	10.8082		1239.76	14.1788
	1061.51	21.578					1029.25	12.6445		2850.28	20.2607		1251.91	13.4951		1017.14	20.5259		1012.85	11.5861		1148.24	13.3829		1241.49	12.3115
	2744.08	13.385					1395.2	9.47676		2695.05	10.1463		1252.23	14.4141		1458.98	21.3137		1288.69	20.8501		1340.4	7.26458		466.061	4.3038
	1089.83	21.0288					1355.24	8.99094		1866.44	11.7742		1257.03	9.51746		1450.02	15.1288		657.943	3.88473		640.156	4.56473		1575.49	11.4005
	1327.85	18.9131					1067.94	19.4716		2702.09	11.0257		1265.43	11.1754		971.245	26.8603		661.7	21.8221		844.996	6.95031		1990.82	11.3334
	2676.13	17.7551					2665.77	8.40372		2703.27	11.0123		1265.81	14.638		2030.47	14.7754		1048.55	13.9227		1521.88	9.14391		986.84	16.3108
	1857.34	16.0529					2419.15	8.84541		1863.9	11.1652		1270.82	12.5416		1363.51	19.1784		1105.68	44.4565		1006.48	11.5784		1292.86	12.1813
	1222.52	21.1325					1050.02	12.9262		2734.84	7.98065		1273.53	17.161		972.214	22.88		2097.83	7.94473		1056.01	9.39121		1148.12	14.3493
	2719.82	17.2489					1255.09	8.86319		1094.74	22.7666		1275.61	14.5466		1642.91	17.3445		1517.54	30.9669		470.077	4.26739		1433.29	12.3292
	1865.67	14.0691					2712.16	7.70281		1019.55	13.7813		1276.1	18.7727		1368.46	16.835		1284.53	11.3564		1053.41	9.64005		998.462	15.4989
	936.529	17.5381					2706.22	10.8348		2721.4	9.38414		1277.02	25.2644		1183.07	16.6392		1021.83	12.4395		1163.91	7.72739		443.429	3.11158
	2696.9	15.0934					2767.54	7.74191		1887.52	10.4454		1277.28	13.1665		1897.39	14.8281		1325.71	10.2016		597.449	4.43168		1456.01	17.1986
	1075.9	23.746					1018.99	11.1961		1319.02	13.0541		1293.15	28.9146		1030.21	24.6098		989.591	18.2165		1410.98	21.3132		1090.28	17.4557
	1073.64	16.6462					2634.3	12.9563		1101.91	14.7183		1297.57	11.8325		1442.7	20.1552		1039.81	11.0503		1028.94	12.0636		445.536	3.51297
	1040.25	22.9233					2727.97	7.0023		1064.45	14.5751		1304.39	11.8532		1051.57	18.7951		950.21	17.7917		1434.38	8.024		606.021	4.96225
	2739.43	13.7155					2701.26	7.62267		2678.86	10.9939		1306.65	13.8591		475.961	5.90348		1125.68	48.6459		1361.77	10.1198		1470.1	12.1297
	1117.57	17.8558					1840.06	9.18051		1834.7	14.3598		1306.85	14.445		479.853	7.43666		1218.34	8.3394		433.198	2.69026		1280.51	11.2417
	1151.33	23.4591					2972.16	9.986		2724.65	9.92667		1307.38	19.1395		1620.98	20.5943		444.688	3.94023		1028.57	14.3414		1020.14	17.714
	2717.09	11.8645					1053.3	11.5315		2750.6	11.1431		1310.13	12.0215		1227.55	15.8559		466.149	3.137		1533.16	9.22302		1150.6	12.5383
	2696.49	18.1866					1076.63	16.4345		2697.02	9.27165		1313.7	29.5232		559.05	7.41036		1043.29	10.1642		1169.97	10.006		1045.43	20.2566
	1854.17	13.102					2667.71	7.60555		2681.92	13.2326		1314.23	18.0789		2411.88	18.6914		1637.8	11.8085		1296.97	7.49349		1153.38	11.5374
	2719.77	15.7161					1015.84	15.8016		1007.52	11.2074		1317.33	14.8486		1322.26	35.4138		1002.28	15.0614		1499.26	10.3607		1023.74	20.415
	2935.28	16.8529					1855.77	9.78955		1054.54	17.4858		1317.47	12.251		404.961	6.09568		1209.27	8.53947		846.445	4.99831		2705.89	8.49809
	1068.26	19.91					2350.36	102.644		2710.17	8.14584		1318.89	16.2737		977.475	26.4387		1177.08	12.8707		1316.76	9.08341		1479.57	11.9045
	2685.4	13.5659					1151.67	10.1569		1075.78	21.6103		1328.03	12.1745		979.635	20.4672		545.414	4.006		401.547	2.17488		539.193	6.00373
	2684.59	17.5125					2743.03	9.03696		1094.09	40.1708		1330.69	11.8384		1454.12	16.698		810.544	6.57479		691.951	4.03351		941.294	14.1256
	1173.5	24.4445					1075.89	12.7295		1380.8	16.2381		1331.34	14.6216		1499.27	21.9088		1169.26	11.807		444.309	2.83777		1908.44	13.3929
	2725.59	15.8775					1303.42	11.6952		1085.24	17.375		1333.76	14.2247		1003.42	18.5516		1085.42	13.3857		480.091	5.27434		1042.55	17.2851
	1157.41	18.5012					2691.33	7.73455		1859.47	11.0064		1337.64	12.6665		2725.53	17.269		987.719	12.3247		1065.88	12.6427		1160.26	13.3082
	1437.75	25.7192					2677.69	9.56134		2705.56	11.4336		1351.71	12.3032		1071.37	18.8786		456.981	4.04208		933.109	16.9734		1401.27	17.3005
	1161.58	20.6064					2763.33	7.02648		2731.62	8.42644		1357.99	28.2379		1360.33	23.6999		1024.73	13.6232		1176.28	8.43593		2046.06	10.7691
	1856.44	17.8132					2711.31	9.42785		1019.08	13.7593		1360.98	17.8778		1024.86	21.4726		1440.23	12.0009		1361.7	10.5217		409.816	3.29347
	1354.67	22.6428					3081.39	83.9647		2759.18	11.4903		1361.83	12.7049		598.535	7.88282		1228.3	15.0189		461.52	2.95002		420.236	4.20067
	2720.4	10.245					2646.09	7.86681		1445.39	9.5872		1362.37	14.5032		1221.72	17.4615		1552.55	10.068		465.309	3.36494		1268.22	13.5461
	1348.57	15.6636					2773.25	7.58765		1086.99	13.8752		1365.26	13.3012		1237.29	24.253		1419.91	12.4774		1007.75	16.0978		1446.24	14.6096
	1358.88	16.8514					1004.56	14.7222		2662.13	13.5098		1373.69	11.928		1492	18.9108		1036.02	11.8907		1964.84	9.15411		1040.21	21.2691
	2709.81	16.2401					1050.57	11.6253		2686.52	12.4848		1382.06	15.3776		1259.73	18.9065		1158.12	12.5669		582.97	3.61878		485.277	4.43884
	2598.76	15.0624					2716.87	9.54798		2724.91	10.9015		1383.61	12.0918		926.714	25.5507		979.136	10.7824		1063.29	7.67552		658.964	11.1623
	1048.44	29.9119					1065.21	13.8742		1034.78	23.1848		1387.66	12.0684		963.894	17.5396		1466.88	9.45433		1222.84	9.12787		1072.29	15.5242
	2768.05	15.3924					2730.41	6.8052		1185.15	23.9471		1388.17	12.7084		1330.47	15.9018		1016.25	20.0249		999.26	9.43381		1034.12	13.7908
	2679.3	14.4728					2697.12	9.71386		2707.87	8.00373		1389.42	14.0437		618.102	6.80667		1013.09	12.3853		1008.14	7.15269		1084.75	14.8986							1389.53	21.994
	2718.08	15.048					2281.35	10.4717		2804.31	9.35083		1391.82	14.9982		1350.58	18.7435		383.166	4.03503		1239.91	8.02727		453.282	3.40195							1400.75	30.9548
	1936.45	18.9304					1783.8	131.708		2693.22	7.67359		1398.24	18.2625		1505.09	14.6782		1283.62	13.9021		1515.64	6.31912		1168.91	9.7397							1403.85	33.4561
	1169.31	17.2873					1034.12	11.6538		2680	8.8135		1431.97	36.4445		510.644	7.79629		1536.66	8.82071		1333.6	29.9482		1100.23	14.3306							1404.71	23.1363
	1274.13	19.4354					2729.78	6.64071		1026.97	22.7522		1432.72	12.3128		1163.84	19.4413		927.691	33.1594		1332.19	10.9843		1712.24	9.84553							1407.32	28.5066
	2907.39	14.5261					1356.13	22.275		2683.56	9.73671		1438.33	10.4838		1778.89	17.1249		1506.29	10.5835		1074.93	10.0845		1435.06	10.8574							1414.11	27.6462
	1243.71	30.3725					1221.93	14.1132		2693.08	10.1506		1447.77	9.55456		1024.22	26.6283		1011.21	15.6975		453.521	2.73526		514.717	4.2483							1421.93	25.7479
	2694.27	10.427					1033.87	18.2368		1075.05	15.6251		1448.56	13.5932		468.378	6.71478		1453.46	10.2232		452.625	3.09831		1083.01	9.77768							1429.13	30.5203
	1246.06	17.8272					485.627	5.59619		1077.48	14.0273		1452.38	13.3541		980.495	16.2355		992.464	18.6609		1492.95	7.55536		1207.86	9.9584							1429.36	62.8903
	2637.24	17.2174					2727	8.312		1634.55	13.6886		1458.49	14.3747		1341.56	21.0509		1489.4	11.756		981.914	11.4632		1617.48	10.4195							1433.8	69.8911
	447.714	6.03217					2794.37	7.14853		1160.89	15.3802		1458.52	13.0984		1239.82	17.2584		460.776	2.86912		1180.49	9.31169		448.176	3.45966							1434.3	68.9953
	2788.43	18.7678					1289.18	11.3151		2712.9	9.84338		1459.08	14.908		1598.08	23.5281		1002.9	10.8357		730.34	4.62354		595.207	4.47466							1439.38	33.8504
	1009.5	27.6058					2628.96	12.4497		2843	9.34129		1460.95	15.9421		1094.15	19.7428		1215.97	9.00631		1025.95	8.9246		1101.31	14.4536							1443.7	26.4728
	2684.26	18.5663					2719.89	9.92773		2819.33	10.096		1461.2	18.6848		1202.94	20.3696		1899.36	10.1078		1160.49	7.92818		1083.45	12.886							1444.47	14.5652
	997.364	21.6745					2761.87	7.23533		2726.79	8.40903		1466.87	13.3153		640.666	8.02703		505.516	4.82		709.834	4.37839		1014.66	14.3414							1444.98	21.5252
	2637.43	19.5564					1366.45	11.3904		2550.76	11.5635		1468.33	12.7755		1217.62	15.9485		1554.05	9.64076		1007.88	8.85815		1101.25	10.3175							1447.69	22.0511
	2711.38	16.9823					2042.29	67.6853		1157.99	13.5561		1470.84	14.7252		443.898	5.71381		1243.11	14.3808		1097.34	12.8199		1045.08	16.9079							1449.23	28.9626
	2719.03	14.8293					1191.83	10.3505		1262.77	15.1278		1471.87	40.0519		1031.11	18.7986		1257.29	21.0822		419.938	3.06346		1008.22	11.2971							1449.89	18.4157
	1492.48	21.7292					1426.97	15.5793		1130.82	39.0785		1473.74	15.4422		1468.99	18.747		813.125	26.5446		1306.85	12.7342		459.792	3.55817							1450.41	11.1689
	1245.81	27.6234					2704.52	9.50697		2790.82	8.21222		1477.64	14.761		434.658	4.93713		644.355	4.74345		1071.99	7.42006		1484.65	11.3945							1451.04	31.9432
	2699.06	14.5481					2832.33	28.2531		2659.45	8.73899		1479.63	12.3542		1128.27	17.0163		993.561	18.2002		1162.02	14.0614		1191.82	15.9672							1451.33	17.3464
	1191.09	17.0964					1060.69	14.3694		1452.62	12.8932		1484.16	12.5694		1066.63	16.7474		1086.26	18.6145		983.723	16.706		1277.75	15.6943							1451.64	19.1378
	2694.51	16.8744					2684.05	7.78453		2673.38	10.9347		1484.75	14.1088		971.957	17.8544		1237.54	10.8842		1318.98	7.26608		1333.36	18.8708							1454.03	19.1081
	1065.5	19.8547					1088.81	10.1067		2634.19	8.89404		1485.95	13.1473		1026.82	18.5864		861.979	6.01488		353.367	1.89064		1019.36	19.9102							1457.88	34.6308
	2823.61	17.8913					1041.57	11.4882		2662.35	8.40089		1487.04	11.812		418.741	5.30123		1335.39	10.9616		1404.61	8.30124		1409.4	14.3952							1458.09	28.2257
	2269.08	20.2873					2901.97	8.02188		2560.37	11.8475		1487.16	15.3074		447.027	6.66243		935.461	22.9796		1023.9	9.13402		446.96	3.42721							1458.54	22.2394
	1497.4	19.4616					2734.92	10.3274		1082.39	14.8049		1495.65	10.218		1046.2	20.8372		456.429	2.61577		669.746	7.34649		994.717	15.5157							1459.11	29.213
	1178.91	19.7959					2684.17	5.19793		2740.26	12.1115		1497.17	14.3857		423.616	5.29884		1246.83	10.4895		460.507	2.39197		1246.34	11.1499							1460.7	28.6259
	1078.87	17.2116					2731.87	7.40526		2701.03	8.94421		1501.12	11.1826		1223.91	24.9743		1457.75	10.9641		1261.15	11.2673		1483.91	10.8778							1461.78	26.6988
	2682.29	16.2417					2691.81	9.03142		2731.54	10.0867		1503.3	7.92103		445.816	7.13365		472.866	3.04811		1368.48	8.38935		1538.14	9.19862							1464.96	13.0261
	1287.2	22.8285					1287.65	16.3202		2944.67	11.2395		1507.11	14.0587		1051.33	19.7432		1203.68	12.6202		1136.87	11.9976		1155.34	14.592							1466.66	45.7484
	2733.72	16.5076					2699.78	7.76856		1329.95	16.3449		1519.42	10.4405		1056.2	20.1106		1027.08	9.54359		467.661	2.71788		1455	26.3971							1470.6	30.837
	1493.09	20.2283					2704.05	10.1965		2710.1	10.8632		1522.58	14.6162		1041.68	19.7102		983.674	13.2331		1444.44	9.19295		1029.28	14.8							1471.39	30.5114
	1894.18	22.9189					1635.9	10.2944		2673.21	10.1545		1525.57	16.1151		1814.37	15.1518		1022.4	8.65393		466.544	2.7091		587.819	5.89872							1472.5	29.7734
	1157.42	16.6892					1405.13	17.6095		1036.93	14.9757		1532.19	11.942		1366.92	19.1147		1174.24	12.531		1594.33	10.4579		1046.15	11.3851							1473.14	16.9844
	1165.6	26.2437					2717.27	8.26664		2725.6	7.77129		1541.62	12.5744		1063.42	20.6655		449.861	3.12324		1148.48	13.2661		1407.49	10.2224							1473.54	17.8144
	2721.48	14.0771					1715.64	8.87749		2822.93	12.7812		1542.89	12.4461		972.855	25.6256		500.064	5.04042		619.557	3.52168		1467.75	14.3313							1474.97	25.5302
	1472.08	16.6883					2713.76	7.02606		1843.63	11.5527		1549.8	11.8054		1319.34	16.9313		1121.94	13.3939		2544.35	12.0454		1148.99	13.9905							1491.79	25.5732
	1033.3	23.6616					2668.42	7.49449		2718.14	11.1585		1560.82	13.0995		1168.68	22.5453		457.891	3.42919		1001.93	10.2307		1160.86	12.087							1494.66	26.4432
	1500.52	26.5521					2672.57	7.0441		2674.56	9.06008		1565.91	22.0541		1062.94	15.758		1004.68	14.4353		1049.51	8.50384		1748.45	10.8221							1495.39	29.6753
	1105.89	15.1337					2690.82	26.3375		2679.91	8.7218		1582.75	14.227		1486.58	15.0692		1245.75	14.4634		1432.28	11.1951		1192.93	9.41415							1506.08	65.2277
	1139.01	27.1462					1152.66	10.9509		1684.34	15.176		1610.86	14.856		1061.95	17.7059		1278.2	12.4663		1106.77	6.91213		460.96	3.91146							1598.07	54.3483
	1352.57	19.5755					1851.28	10.1413		2699.1	9.27864		1611.51	11.8552		617.043	6.39322		498.455	4.43091		1132.28	8.11933		1096.87	15.4971							1622.99	19.3453
	1037.03	24.0734					2735.59	7.18504		2675.81	9.38865		1626.27	10.9288		490.87	6.7685		1243.76	12.2266		1038.66	10.3411		1228.54	14.0816							1654.24	29.6395
	1091.58	18.3451					1087.53	10.7171		2706.79	11.8086		1686.52	12.377		1293.53	18.9087		1492.53	11.4384		748.523	3.76082		1443.36	10.4903							1706.96	29.738
	1055.26	20.561					974.597	14.0054		1857.68	8.18457		1692.26	11.048		1889.26	18.1941		1057.62	8.92824		494.377	2.75312		1365.12	13.5842							1774.53	11.4126
	1799.15	15.8961					2594.23	5.29969		2902.76	9.68175		1727.47	17.8654		1387.83	14.4401		1737.37	9.45451		1420.49	8.32003		1123.54	13.5869							1837.02	21.5924
	1082.44	18.7761					2744.08	9.01545		2717.61	11.6179		1736.62	12.4676		1068.09	22.8847		956.983	18.4894		1189.38	7.32807		1594.1	10.9651							2527.36	17.6595
	2733.49	14.9249					2722.76	7.86792		2670.93	10.9486		1749.6	11.8992		878.514	11.6697		1226.06	10.7043		1010.7	14.3047		1176.07	13.6766							2601.22	13.4333
	2720.19	16.8118					1309.29	13.1911		2732.76	9.45874		1768.7	12.0263		1160.54	18.9886		1170.88	9.18413		1106.45	12.1817		1219.46	14.3065							2665.37	24.0463
	1040.83	24.4786					1868.48	9.1627		2701.64	9.85819		1791.89	10.7		1528.74	15.1641		1017.74	13.5574		1193.69	19.2837		1325.16	13.5974							2692.66	18.9633
	2570.35	18.0562					2718.52	7.9946		2957.37	10.9341		1809.8	12.5621		1186.05	45.549		1423.89	15.8147		573.76	7.19926		1377.13	14.2946							2725.33	8.25317
	1863.19	21.0673					1170.22	12.8108		1063.51	19.1301		1856.1	11.5458		481.828	8.06653		1138.44	10.1759		1012.45	20.9753		681.127	5.5997							2744.72	7.01354
	1430.29	16.971					1972.43	8.99167		2586.13	8.84322		1856.77	9.71458		1463.38	15.6326		1032.14	15.014		1079.5	21.303		1156.8	13.0923
	1640.37	15.3785					1479.91	7.20568		2647.09	10.7609		1878.15	8.24335		1359.6	16.5806		1021.57	12.8645		422.558	4.64293		464.713	3.57424
	2714.5	12.4511					2789.33	9.41813		2705.3	11.4097		1953.41	11.4937		1309.61	19.4191		829.767	6.98565		1159.22	11.9333		1000.43	13.2883
	1126.85	26.9668					2629.02	9.33123		2722.22	6.69006		2630.12	10.6828		1058.97	17.4419		990.627	27.4557		1052.21	22.752		1165.85	16.9289
	972.812	24.9134					2712.36	7.73682		2750.32	9.7696		2644.47	11.3722		1183.81	18.6782		1115.42	12.7098		1340.31	20.6644		1221.54	14.5601
	2704.5	17.5071					1299.37	11.3692		2734.49	9.94		2695.88	10.5034		1247.04	20.1118		1075.68	16.2395		1016.99	16.116		1402.49	12.3531
	975.054	23.811					2711.71	8.05894		2725.69	11.8997		2702.81	11.6887		1090.09	21.1151					1111.37	13.0325		1168.59	20.7684
	2720.9	11.5524					1050.07	12.6741		2643.41	8.71596					402.408	5.16814					2678.64	11.6007		446.014	3.74574
	2685.11	13.154					2739.9	8.31795		1253.65	19.3381											2676.67	10.5727		1080.63	9.93614
	2718.68	16.1101					2691.74	9.01781		2699.12	9.60645											1069.41	12.7343		1274.94	12.7616
	1778.26	18.9902					2698.77	10.7925		1024.98	14.9582											1088.55	14.72		900.794	19.8011
	2719.56	15.1729					2722.89	6.12132		1838.41	12.2085											1334.22	14.0294		1469.95	10.0093
	2730.64	16.5985					2707.88	7.88781		1368.32	9.4383											1088.38	13.6777		1072.81	12.9265
	1031.62	17.8791					2752.92	8.22518		1036.16	12.3503											436.724	4.25493		1271.9	12.6529
	2794.72	15.5418					1819.38	10.3532		1025.95	16.6409											1055.83	34.1085		1033.57	12.4552
	1176.53	30.3695					1050.09	10.5157		2701.82	7.40218											1082.86	13.1656		442.625	3.3318
	1810.1	19.2233					989.074	13.3135		2722.55	7.73506											479.995	6.70731		1033.96	11.1012
							1846.21	10.2123		2712.59	7.47313											1463.42	15.4864		1042.48	16.3138
							2743.38	8.54477		1012.37	11.7338											1026.97	17.0358		563.032	4.716
							2686.78	7.18065		1009.94	10.9429											457.696	5.39751		1139.21	10.4453
							2842.68	9.5306		1026.29	10.8054											1332.72	16.6559		1439.3	15.541
							1872.2	10.3027		2703.58	10.0367											549.146	6.22411		1012.66	13.8813
							1042.94	10.9379		2702.81	9.34099											453.997	4.82371		997.581	17.2617
							1331.19	9.90823		1144.19	11.8603											1269.07	14.8475		575.987	4.51064
							2704.07	21.5086		2698.21	8.35085											1330.37	17.7726		1005.32	16.8436
							2711.7	9.76729		1132.29	8.2341											1584.72	11.1789		1021.77	16.7079
							1055.86	9.65537		1153.08	10.1391											1045	19.462		1064.06	17.9542
							1713.05	9.96845		1376.13	10.2671											464.163	5.67472		626.756	5.86351
							1037.95	11.7778		2718.17	7.81874											1223.68	12.7228		1453.21	13.2834
							2666.88	8.41606		2705.98	8.10081											518.308	5.94911		1445.74	15.1861
							2676.26	8.43569		2719.34	6.51502											1277.2	14.531		1014.92	12.9908
							1876.14	10.4238		1041.01	17.602											548.054	3.67742		1188.93	14.6611
							2679.5	9.57334														1449.36	25.7255		653.478	4.79568
							2734.7	7.51158														1000.61	22.0184		1300.3	17.2706
							2761.23	8.40903														1226.97	40.1298		995.106	12.5331
							2655.69	6.3306														948.665	20.9753		2655.86	11.9612
							1853.93	6.93573														1108.91	14.9301		1626.55	12.6811
							2738.88	9.78076														1367.5	11.8694		395.299	5.6439
							2673.87	6.98945														1734.19	57.3107		441.946	4.51369
							995.1	16.2769														1184.81	17.341		1069.82	17.6108
							2707.38	8.46259														1688.79	14.3265		1048.06	13.6322
							1056.37	18.4235														1281.33	17.6049		455.856	4.31358
							2681.43	8.55828														1029.23	11.9913		1179.8	22.0078
							1052.62	13.1857														589.602	8.49771		1529.12	16.2835
							1689.45	11.7609														391.703	4.03338		1024.92	13.9716
							1844.66	9.60828														431.322	4.51791		1245.93	15.7216
							1475.99	8.44587														1057.32	11.2684		1086.76	13.2631
							2684.37	8.34055														517.025	5.7197		1751.93	12.8914
							2733.8	10.6164														1625.07	14.0502		465.261	5.08487
							2689.24	12.3666														1202.9	17.2372		972.142	15.7557
							2746.76	7.07964														441.032	4.25118		542.612	5.86048
							2729.62	8.27945														1226.56	12.9184		1137.54	21.6223
							247.677	2.22585														383.49	4.13244		1107.06	14.1366
							2685.52	8.75606														469.856	5.65846		1005.4	19.2628
							1904.75	10.2147														1579.79	15.1926		998.387	14.9411
							1205.31	19.5845														1002.96	19.0705		1979.44	11.5224
							2716.26	7.64427														1089.88	16.032		1776.79	11.1118
							2723.13	7.85894														668.504	7.46428		984.721	10.7836
							2696.02	7.48494														666.575	6.96287		1476.46	10.8212
							1851.75	9.44793														603.718	8.39939		917.839	20.8343
							1076.46	9.84977														1467.86	17.714		473.132	2.83479
							1264.01	15.9608														1119.06	19.8878		1012.89	16.0821
																						1958.89	14.5709		1190.73	15.1677
																						513.242	6.08116		993.475	22.5219
																						982.871	22.7421		954.457	20.5309
																						1339.67	12.0516		1208.44	11.4348
																						1800.83	11.082		469.921	4.26329
																						1858.31	14.2939		447.006	5.44506
																						1527.45	12.1534		1017.06	14.2764
																						597.699	4.32559		618.183	5.67777
																						1055.56	25.0964		1030.94	12.7763
																						996.293	16.6244		614.888	6.81017
																						502.631	6.7542		463.164	5.61754
																						1527.67	13.5686		1458.56	13.9094
																						1561.99	63.3018		460.342	4.794
																						1140.7	19.2967		950.716	12.4049
																						1157.12	13.7299		1592.32	13.5663
																						1290.46	12.8583		606.599	6.45725
																						415.756	5.43389		482.151	3.45296
																						1139.57	15.9419		1201.71	13.2866
																						460.408	5.0001		1219.46	12.2972
																						1546.89	10.9618		458.825	3.89096
																						376.649	4.22255		491.659	5.59034
																						969.759	20.7037		698.667	7.84873
																						406.608	4.2078		1205.98	13.8437
																						423.566	5.62488		1124.56	16.0815
																						1750.43	64.3464		981.398	16.3823
																						1108.2	15.8718		1149.45	14.8688
																						1477.29	14.3919		1133.12	14.0322
																						1198.71	21.2598		1208.46	12.2189
																						431.672	5.49121		994.52	13.3034
																						1098.41	16.1982		1432.59	13.1943
																						1292.78	18.5381		1504.7	11.6834
																						1172.1	14.3994		1152.76	12.6537
																						1179.09	15.357		1314	12.3513
																						1041.11	18.7823		1471.71	14.2191
																						1399.99	12.0535		1055.68	14.5711
																						680.275	10.906		1039.78	14.548
																						420.856	5.26418		1149.63	10.2644
																						452.87	4.24852		506.432	3.47271
																						642.809	6.66016		941.642	28.7201
																						1015.13	15.7312		1428.76	11.3316
																						1222.69	14.2422		1885.67	10.5598
																						475.855	5.45318		1164.9	14.4947
																						625.205	6.47998		1001.2	14.1298
																						1488.91	35.5643		1574.25	16.9724
																						1542.26	12.6251		1334	11.6976
																						469.188	3.43173		1046.57	15.5835
																						640.183	4.28807		456.339	5.06439
																						689.872	5.9648		1741.07	13.4584
																						1680.35	13.2818		1588.83	13.5864
																						443.491	5.22425		1744.39	9.63532
																						1479.75	15.8318		763.93	5.48881
																						1117.84	15.0609		1942.53	11.8333
																						1012.27	15.5282		1123.34	15.8758
																						568.292	5.57999		684.822	7.66621
																						1349.73	12.8675		953.808	13.1256
																						1028.68	16.1878		999.977	15.8325
																						1018.44	15.5199		1017.33	9.95804
																						1264.97	13.3831		1213.87	14.2073
																						1292.16	16.924		1734.61	10.975
																						1535.21	13.8601		990.226	12.3154
																						1008.33	21.5232		1170.53	16.7976
																						1477.23	14.2618		1467.79	10.2673
																						520.619	5.97571		1082.43	14.8548
																						1173.55	15.829		1333.42	90.8064
																						449.235	4.46014		1303.08	13.8733
																						1130.64	15.263		1152.03	13.17
																						450.508	5.95305		470.285	4.5168
																						1161.74	14.4318		1457.81	13.9098
																						1170.06	16.8738		1029.39	14.2847
																						1839.84	10.0938		1014.27	11.7916
																						491.968	6.57705		471.58	3.52934
																						2171.35	9.96549		1218.86	14.0543
																						1231.55	14.2242		1603.72	13.1351
																						465.477	4.59404		983.646	15.1714
																						2069.85	14.2573		461.752	4.17279
																						497.057	5.73763		443.621	5.68908
																						1042.89	16.7607		1087.66	15.6013
																						1173.2	17.9802		1467.69	11.0477
																						1249.61	12.565		1362.1	14.6279
																						463.212	5.55928		450.357	5.46778
																						1235.98	12.902		1039.58	12.167
																						1015.32	16.5066		438.72	6.2224
																						986.85	24.5602		1992.01	13.0114
																						1462.94	15.8248		484.406	4.46935
																						1021.73	19.8473		1275.26	14.7051
																						1738.94	12.5428		1486.64	14.988
																						1089.21	22.0503		1128.63	14.5317
																						1534.56	9.8608		1187.85	10.8572
																						1145.5	14.576		1892.91	10.4903
																						500.306	5.39801		1141	13.6082
																						427.05	5.72376		1413.22	19.8972
																						1354.85	16.9088		1234.78	13.9187
																						1529.13	12.8651		1232.76	12.2394
																						2612.98	10.5246		1040.14	22.5987
																						651.025	7.79422		1074.57	18.2044
																						501.838	5.25245		1241.84	11.3773
																						448.828	4.61825		1541.22	13.9959
																						343.205	3.44411		1088.12	14.2307
																						1761.68	14.694		1060.85	12.5446
																						1397.46	14.6415		1536.62	11.9725
																						1015.3	12.397		671.118	5.75248
																						1001.99	30.5583		1005.33	12.2081
																						1740.82	14.9376		988.462	14.5377
																						1221.14	19.6774		1545.75	13.0461
																						1624.36	13.6475		1158.58	16.6363
																						506.278	6.70868		1200.94	14.535
																						2220.28	13.4908		1071.33	12.8706
																						1314.91	13.3623		1144.56	13.3568
																						1518.88	15.4532		1147.56	16.6555
																						1152.91	15.3382		988.114	16.7497
																						544.394	5.23955		1548.58	11.7001
																						1615.79	18.2046		534.261	5.57403
																						1571.54	27.2743		1533.49	16.0198
																						1219.15	18.6868		1480.83	14.943
																						1081.26	18.9782		1490.94	18.8526
																						1001.58	14.9019		1008.93	12.6663
																						1659.61	19.9236		1139.17	11.8883
																						1352.4	13.8284		886.791	31.7292
																						1141.23	17.2899		1142.77	12.9698
																						1100.54	14.4055		358.515	6.44284
																						463.421	5.32913		1368.12	11.2749
																						463.086	5.29276		1019.75	14.7869
																						1401.2	11.7122		1173.34	14.5037
																						2666.68	12.1246		1783.42	12.7282
																						901.512	25.7981		1244.71	14.8676
																						1328.92	13.0672		456.971	5.88509
																						505.079	5.49285		995.346	14.375
																						743.98	7.55404		1181.41	13.2233
																						408.663	4.87083		462.738	3.83473
																						1709.75	10.3247		1080.39	16.6014
																						477.874	4.07083		1663.03	13.3917
																						929.477	21.9616		654.564	8.52312
																						1007.3	12.214		1241.54	17.2165
																						979.594	17.1948		1361.54	13.4286
																						1523.06	15.1653		1148.03	12.2854
																						472.804	4.44937		1332.92	13.9487
																						1197.47	14.7867		1033.7	11.7718
																						1155.56	19.1826		1031.63	13.6979
																						1838.58	17.5152		2692.81	9.47282
																						1165.83	20.6037		1165.02	13.5748
																						2066.07	15.5043		1149.02	14.8886
																						1198.02	17.7691		991.019	20.9424
																						470.535	7.2318		1503.96	13.3974
																						491.09	5.2784		2084.15	15.8086
																						1077.76	32.0312		1071.29	11.5926
																						1074.46	14.7944		994.937	13.078
																						867.088	53.1604		985.146	16.1886
																						501.854	6.00804		462.061	3.77815
																						1524.57	27.6268		1465.06	13.6514
																						1302.06	16.7032		928.856	14.8801
																						1153.67	19.2978		1453.59	18.2542
																						1353.95	18.6115		1006.81	17.7281
																						1145.93	14.2511		1006.91	11.9418
																						1151.13	15.8287		1035.26	14.9983
																						1396.35	13.4299		1172.73	13.3153
																						1304.8	14.2507		957.81	23.8773
																						1423.82	11.5104		1225.55	13.8599
																						1371.48	9.86948		1235.06	14.6501
																						779.063	9.07464		1376.59	14.8882
																						1056.56	13.431		1195.4	11.8423
																						1014.13	28.1773		1355.61	12.4361
																						1154.51	18.1015		1148.84	15.0447
																						1513.07	14.5736		635.051	5.8663
																						1427.16	13.1813		1028.14	12.1903
																						1480.08	12.0441		1435.93	10.9992
																						1059.36	16.5256		1100	22.2324
																						1029.73	27.4512		1510.16	11.2859
																						889.082	9.11076		736.947	11.2422
																						1423.64	14.3963		1236.1	13.5154
																						2077.95	11.2678		1095.92	19.3142
																						1571.37	13.5841		1197.09	11.2122
																						1079.98	10.675		1220.15	12.562
																						1046.49	16.7269		1267.9	13.7534
																						1065.42	21.6783		984.17	18.2392
																						449.363	5.75443		1022.14	14.3143
																						1229.61	14.3788		1172.75	12.6067
																						469.36	4.31593		1073.59	10.4948
																						1088.64	13.8897		1083.52	11.1089
																						1140.3	14.8658		1469.42	25.3651
																						1518.78	12.1117		961.571	15.4639
																						445.768	4.45623		1163.52	12.1368
																						977.935	18.9094		1019.09	13.9538
																						1174.11	11.5025		460.301	4.40447
																						1278.63	13.215		591.948	6.00991
																						1171.23	13.98		1328.8	12.0679
																						1031.54	15.7662		1321.12	14.8353
																						1159.65	16.226		1235.52	17.4813
																						505.456	4.41129		986.545	22.7543
																						1460.11	10.5318		1472.14	11.6104
																						754.443	13.7627		1195.91	27.2305
																						1080.01	15.785		1367.09	12.5567
																						1201.65	14.6897		1151.89	13.1241
																						1049.02	12.7688		1347.73	13.9906
																						1231.74	10.9937		921.242	17.0988
																						452.6	5.68443		645.408	6.69743
																						997.837	16.7319		1097.87	13.4744
																						1611.81	12.0086		1624.11	11.5081
																						1122.28	19.0754		1450.45	14.9245
																						1138.4	13.84		1444.19	15.8105
																						1696.17	14.2165		1422.54	12.0697
																						1349.48	12.213		1195.65	15.4519
																						1009.69	20.4136		998.951	15.5195
																						1003.02	24.1958		1227.41	22.8471
																						1665.83	12.4876		1210.18	10.3659
																						1154.41	11.8896		1241.08	15.2865
																						1798.33	12.2737		1168.56	20.9294
																						1192.91	15.2515		1142.13	18.073
																						1229.17	17.0413		1107.42	12.6403
																						1015.37	14.1542		1688.66	21.398
																						1050.08	17.9604		1465.06	13.0024
																						1082.1	20.3943		983.796	14.0308
																						1191.15	15.0932		539.839	4.76158
																						1110.1	23.0795		441.798	3.98111
																						1216.74	13.1614		1585.1	11.6741
																						980.766	17.6086		1641.43	11.5184
																						1111.18	16.3826		579.393	5.67233
																						439.344	6.13962		909.539	21.3271
																						1413.93	11.8246		463.732	5.43384
																						1120.02	17.4846		1645.51	12.06
																						1072.16	16.2967		1200.88	16.6814
																						1418.14	19.0404		1190.7	12.1148
																						1751.3	13.5311		1115.18	16.1696
																						894.422	11.971		1022.98	22.4509
																						1162.34	10.6799		1010.77	19.0865
																						697.238	8.42253		1714.41	10.3904
																						1119.72	13.5232		985.069	15.8675
																						461.686	5.51784		1193.8	14.7422
																						976.139	18.1107		995.208	13.971
																						572.505	6.62276		1451.77	11.7745
																						529.124	6.16264		1430.8	13.9121
																						1344.32	13.1744		625.406	6.81836
																						440.285	6.50728		1329.72	15.9446
																						1312.95	13.4568		1424.85	12.0253
																						1528.79	19.1595		1813.46	15.1477
																						1545.89	20.6717		1621.56	118.155
																						1255.71	16.389		1020.22	12.1884
																						1029.58	18.4842		1401	12.8866
																						644.969	6.13153		2190.48	10.4961
																						1173.53	16.2209		1267.36	18.8512
																						1025.73	31.7263		996.402	15.9948
																						1141.06	18.3609		1027.13	15.8831
																						1478.54	15.7054		1050.98	16.0611
																						1404.36	19.2454		1121.08	22.462
																						1013.45	14.2881		1091.14	12.9624
																						1382.97	15.359		1181.73	19.3453
																						1072.52	20.797		1012.5	18.5441
																						1055.61	16.8053		997.669	13.7023
																						1377.88	17.4169		461.864	4.14903
																						488.137	5.57375		1011.15	15.993
																						648.649	8.17334		1409.7	17.9785
																									653.354	27.8618
																									1441.61	27.1137
																									472.078	6.66158
																									1433.04	11.6843
																									1263.04	13.0915
																									1525.67	12.146
																									1009.69	15.3547
																									1807.64	12.8901
																									1190.18	13.5841
																									1071.66	11.695
																									986.145	18.7385
																									1636.15	9.64344
																									1578.78	12.586
																									1439.46	9.7972
																									1194.17	14.0505
																									1029.15	19.0025
																									1887.91	11.1114
																									436.921	4.71464
																									1016.26	15.4907
																									621.332	7.4868
																									1170.16	14.1261
																									443.103	5.35777
																									1232.83	15.8274

## Sheet: Mississippian
	For generating pie diagrams
	Inferred source	lower limit	upper limit		age ref
	1. Appalachian plutons	0	480		Park, H., Barbeau, D.L., Rickenbaker, A., Bachmann-Krug, D., and Gehrels, G., 2009, Application of Foreland Basin Detrital-Zircon Geochronology to the Reconstruction of the Southern and Central Appalachian Orogen, Journal of Geology, v. 118, p. 23-44.
	2. Suwanee/Meguma	540	700		Park, H., Barbeau, D.L., Rickenbaker, A., Bachmann-Krug, D., and Gehrels, G., 2009, Application of Foreland Basin Detrital-Zircon Geochronology to the Reconstruction of the Southern and Central Appalachian Orogen, Journal of Geology, v. 118, p. 23-44.
	3. Grenville crust	950	1300		Whitmeyer, S.J., and Karlstrom, K.E., 2007, Tectonic model for the Proterozoic growth of North America. Geosphere, v. 3, p. 220-259.
				Paces and Miller (1993)
	5. Granite/Rhyolite	1300	1500		Whitmeyer, S.J., and Karlstrom, K.E., 2007, Tectonic model for the Proterozoic growth of North America. Geosphere, v. 3, p. 220-259.
	6. Yavapai/Mazatzal	1600	1800		Whitmeyer, S.J., and Karlstrom, K.E., 2007, Tectonic model for the Proterozoic growth of North America. Geosphere, v. 3, p. 220-259.
	7. 1.8-2.0 Ga	1800	2000		Whitmeyer, S.J., and Karlstrom, K.E., 2007, Tectonic model for the Proterozoic growth of North America. Geosphere, v. 3, p. 220-259.
	8. Archean craton	2500	3000		Whitmeyer, S.J., and Karlstrom, K.E., 2007, Tectonic model for the Proterozoic growth of North America. Geosphere, v. 3, p. 220-259.
	GODDARD STEVENS and THURSTON						Chapman and Laskowski (2018 - this study)			Thomas et al. (2020)
	DEQ4-L	Marshall		DEQ4-M	Marshall		14MO3	Aux Vases Sandstone		MIB-062510-01	Marshall Sandstone (Napoleon Mmber)		MIB-062510-02	Marshall Sandstone (Napoleon Mmber)		LK-1	Keosauqua Sandstone Member		BC-1	Yenruogist Sandstone Member		VSQ-1	Verdi Member		GQ-1	Verdi Member		GSP-1	Verdi Member		BSQ-2	Verdi Member		BSQ-1	Verdi Member		WBC-1	Verdi or Waugh Member		IB-AV	Aux Vases Sandstone		IB-CY	Cypress Sandstone		IB-HB	Hardinsburg Sandstone		KY-1-HB
Source	Frequency	Relative Frequency		Frequency	Relative Frequency		Frequency	Relative Frequency		Frequency	Relative Frequency		Frequency	Relative Frequency		Frequency	Relative Frequency		Frequency	Relative Frequency		Frequency	Relative Frequency		Frequency	Relative Frequency		Frequency	Relative Frequency		Frequency	Relative Frequency		Frequency	Relative Frequency		Frequency	Relative Frequency		Frequency	Relative Frequency		Frequency	Relative Frequency		Frequency	Relative Frequency		Frequency
1	50	0.088968		105	0.375		20	0.222222		46	0.125341		44	0.121547		15	0.123967		12	0.130435		9	0.0882353		11	0.1375		18	0.0792952		23	0.181102		6	0.0638298		7	0.0769231		24	0.109091		20	0.116959		15	0.0609756		37
2	7	0.0124555		8	0.0285714		1	0.0111111		9	0.0245232		11	0.0303867		3	0.0247934		2	0.0217391		0	0		0	0		3	0.0132159		2	0.015748		1	0.0106383		1	0.010989		1	0.00454545		0	0		3	0.0121951		9
3	258	0.459075		115	0.410714		37	0.411111		252	0.686649		236	0.651934		66	0.545455		42	0.456522		70	0.686275		46	0.575		58	0.255507		63	0.496063		63	0.670213		57	0.626374		131	0.595455		75	0.438596		128	0.520325		106
4	0	0		0	0		0	0		0	0		0	0		0	0		0	0		0	0		0	0		0	0		0	0		0	0		0	0		0	0		0	0		0	0		0
5	128	0.227758		34	0.121429		11	0.122222		45	0.122616		44	0.121547		10	0.0826446		18	0.195652		9	0.0882353		3	0.0375		53	0.23348		13	0.102362		4	0.0425532		10	0.10989		24	0.109091		18	0.105263		40	0.162602		34
6	40	0.0711744		12	0.0428571		13	0.144444		11	0.0299728		18	0.0497238		14	0.115702		7	0.076087		6	0.0588235		13	0.1625		50	0.220264		17	0.133858		13	0.138298		7	0.0769231		21	0.0954545		37	0.216374		37	0.150407		39
7	13	0.0231317		5	0.0178571		2	0.0222222		3	0.00817439		3	0.00828729		5	0.0413223		6	0.0652174		4	0.0392157		2	0.025		13	0.0572687		3	0.023622		4	0.0425532		2	0.021978		10	0.0454545		6	0.0350877		11	0.0447154		10
8	66	0.117438		1	0.00357143		6	0.0666667		1	0.0027248		6	0.0165746		8	0.0661157		5	0.0543478		4	0.0392157		5	0.0625		32	0.140969		6	0.0472441		3	0.0319149		7	0.0769231		9	0.0409091		15	0.0877193		12	0.0487805		13
sum	562			280			90			367			362			121			92			102			80			227			127			94			91			220			171			246			248
%grains not considered	8.16993			9.09091			6.25			7.55668			10.6173			11.0294			6.12245			1.92308			6.97674			10.6299			8.63309			6			3.19149			8.71369			9.52381			7.86517			10.4693
	U-Pb age	1s error		U-Pb age	1s error		U-Pb age	1s error		U-Pb age	1s error		U-Pb age	1s error		U-Pb age	1s error		U-Pb age	1s error		U-Pb age	1s error		U-Pb age	1s error		U-Pb age	1s error		U-Pb age	1s error		U-Pb age	1s error		U-Pb age	1s error		U-Pb age	1s error		U-Pb age	1s error		U-Pb age	1s error		U-Pb age
	1162.16	10.6009		1223.84	11.719		1463.66	10.6047		400.176	4.65838		376.528	3.37573		352.627	3.89741		402.346	6.44649		367.293	4.51391		335.118	8.0214		337.731	6.54975		374.779	5.85478		405.365	5.67152		362.927	3.73087		370.335	7.21447		362.815	7.97562		375.335	6.07631		365.02
	1007.43	12.6362		996.614	14.2259		1084.33	20.6599		422.286	4.27126		391.093	4.11741		366.197	4.91652		417.39	6.21413		384.528	4.04726		366.376	3.52451		382.645	4.88673		377.174	5.46276		422.668	6.00952		431.196	4.98329		373.836	7.41659		380.51	8.07314		391.327	8.26053		376.991
	1146.73	35.5403		1524.52	7.13706		432.587	6.90856		424.422	3.20125		391.112	4.42857		387.995	3.94196		427.685	6.26986		386.162	4.39287		378.643	3.48562		390.144	7.6184		377.254	4.56569		425.33	5.74574		433.944	4.75163		382.615	7.69862		397.914	8.36922		430.964	7.15423		391.183
	1073.49	13.7842		1471.32	11.8504		2742.79	16.5931		447.755	4.53		418.225	3.99696		388.158	4.39987		431.838	5.69079		393.611	4.19776		381.451	3.97797		395.238	4.93222		390.603	3.7326		425.508	5.82815		441.268	5.41249		389.086	8.00312		398.147	10.5013		431.253	9.96856		399.255
	590.323	5.72587		1872.83	7.58968		465.643	3.00325		448.768	4.0395		423.55	3.9503		413.146	5.50297		433.318	6.8541		399.031	4.94954		393.324	4.07541		396.261	5.76966		400.949	5.82705		427.583	4.98532		450.83	5.55887		411.085	8.00724		399.4	9.43873		434.596	10.0346		400.568
	1073.4	8.10665		378.147	2.91574		1622.92	25.8897		449.946	4.62027		425.518	3.9068		414.249	4.19416		433.462	6.7956		425.296	5.62619		404.807	4.54391		396.669	5.54177		405.08	5.29248		460.358	6.02105		460	7.27509		413.59	8.38087		411.304	13.358		436.226	7.93093		401.848
	1384.09	9.09349		1302.65	14.8041		1200.89	26.8229		450.035	4.95169		427.331	3.90584		425.549	4.92756		445.733	6.82051		428.482	5.38499		417.175	3.80931		407.134	4.88224		413.557	4.4045		541.37	7.7735		461.253	18.7848		417.764	9.43262		424.509	11.3215		440.466	7.73232		404.034
	986.179	16.5566		419.663	3.24632		1186.12	12.9257		451.856	4.39037		432.282	4.59653		436.546	6.69996		445.967	6.67147		462.155	7.54171		431.122	3.44168		409.883	5.59958		417.5	4.81075		923.059	18.5496		584.337	6.47966		420.63	7.5198		426.159	10.5773		444.021	7.52648		405.802
	1479.98	7.45448		1005.73	9.76104		1620.82	12.3443		454.578	3.95309		434.914	4.38134		438.556	3.92649		447.012	6.43414		472.494	5.80186		434.692	5.46781		415.587	5.72501		420.456	9.75586		928.614	23.0181		948.474	25.8871		427.793	8.97974		426.658	7.73974		445.696	9.00243		413.528
	1339.9	13.6044		930.438	12.5528		427.627	6.40899		454.825	3.45174		439.195	3.64348		440.65	4.83679		451.063	5.51869		960.144	23.3368		440.885	5.3513		420.065	5.45576		420.703	5.65448		939.244	25.1269		949.242	16.8336		430.703	9.96901		426.909	11.3918		458.33	10.7355		415.063
	2706.96	6.59025		1005.46	14.2536		1087.06	16.6507		455.055	5.52139		439.994	4.50726		440.67	6.32964		457.871	10.1564		962.605	26.807		479.872	4.49454		423.884	5.73883		423.754	4.85547		950.632	18.135		961.678	15.3087		433.26	8.37107		432.446	9.83837		460.453	9.47958		417.55
	510.568	3.71734		411.633	3.9219		1339.04	11.1147		455.9	3.56605		440.967	4.6291		451.973	6.30285		463.281	7.33306		963.084	18.7082		539.534	4.08365		424.844	6.39614		424.335	4.71583		954.59	23.3801		970.646	21.5088		433.271	9.99219		433.77	10.3565		464.478	9.66117		423.735
	935.253	8.90953		1822.02	56.7715		1021.08	16.2812		457.827	4.05574		442.336	5.8739		452.244	7.16557		591.717	9.14635		969.661	22.2992		962.662	23.6455		425.565	4.67887		425.627	6.3433		958.967	23.1496		979.322	20.4214		435.843	7.17823		435.342	9.32271		469.333	10.1936		424.367
	2644.77	7.0908		1146.08	12.3997		464.95	3.44944		459.054	4.72373		443.288	4.37665		454.922	10.8895		612.588	6.40082		992.551	14.0552		969.587	18.4934		426.496	5.99053		426.316	5.10461		963.587	19.5587		993.785	29.1498		437.77	8.64254		441.839	12.2136		473.325	9.70504		424.892
	3387.78	7.20193		1008.54	14.5681		967.856	22.0679		459.606	4.72762		446.729	4.00506		469.222	5.1637		920.773	17.3132		997.381	18.084		969.723	20.0078		432.041	6.19585		427.412	5.13804		964.328	15.791		996.501	14.6595		438.457	8.96376		443.061	11.7845		477.606	9.55262		426.707
	1713.66	8.20593		1025.95	10.9379		1019.41	143.574		460.196	3.13127		449.296	4.39262		546.03	7.2132		944.7	20.8429		1000.03	12.8435		975.879	13.3918		435.398	5.08294		430.042	6.46057		967.687	16.0622		1002.39	14.9412		445.706	8.08504		453.332	8.7488		580.93	10.8113		428.045
	2646.09	6.18804		419.634	4.39719		1507.29	16.1088		462.091	3.85874		449.523	4.70956		573.872	8.34708		955.366	16.4875		1005.67	17.155		976.914	16.7751		438.541	11.3102		433.912	5.79778		968.576	19.1318		1009.07	17.7894		446.491	9.98121		457.028	9.97064		583.879	11.2808		429.853
	1465.31	8.69763		1636.4	7.90705		1396.42	13.5731		463.063	2.82238		450.873	4.74755		611.997	9.86302		984.402	17.5458		1006.96	26.8084		990.576	17.0861		477.814	5.83781		434.794	5.56864		969.831	20.981		1009.08	13.475		447.088	11.2755		459.694	12.2183		646	12.4801		430.061
	1261.08	9.01072		463.681	3.76215		2601.52	18.743		463.074	3.82898		452.871	3.9225		785.281	10.0005		997.317	20.5749		1010.07	13.3232		992.621	18.9415		488.587	7.33994		464.529	7.01063		973.024	18.3865		1017.62	14.1864		455.191	7.80362		467.803	14.7676		780.373	12.0423		432.81
	495.991	2.50548		443.834	3.66222		440.638	14.7154		463.275	4.04515		454.685	4.41821		856.323	12.4397		1022.09	22.3332		1017.2	17.1048		992.869	17.4122		554.844	6.6101		466.73	5.68001		974.425	20.589		1018.17	20.3681		462.579	10.4861		474.869	11.605		872.071	16.9981		433.583
	1354.94	8.2446		1073.53	7.7415		1095.98	32.165		464.067	4.18041		459.717	4.12527		895.625	20.4294		1023.13	27.3986		1018.43	16.119		1005.04	15.878		578.824	5.45586		467.683	12.3886		978.589	38.9383		1018.29	16.8023		465	8.92404		499.581	11.1902		920.013	37.715		434.097
	461.843	2.80212		457.817	2.64229		1419.58	56.1347		467.534	4.17767		461.024	4.03014		917.433	21.7792		1030.07	19.964		1021.52	16.1327		1016.14	14.3014		598.664	6.89504		472.772	6.68431		987.011	15.9626		1020.46	18.5724		469.316	8.90592		767.36	13.3286		950.748	48.6642		434.935
	1610.83	9.73805		1688.33	8.70502		999.45	18.7986		468.854	4.53883		462.941	4.86572		932.233	19.7993		1030.23	19.0164		1025.65	17.6049		1026.7	10.9902		899.04	23.8081		477.311	5.92024		989.616	17.0278		1031.01	26.8685		473.119	11.1342		909.276	28.8042		952.784	25.7817		435.697
	1169.93	7.85828		1033.51	12.0647		1729.32	8.59365		469.197	4.20387		463.016	5.0176		941.487	31.605		1030.91	24.7394		1030.56	16.1515		1030.22	23.8632		908.872	32.7196		567.847	8.32729		1001.85	23.7212		1032.25	18.8503		476.069	10.2024		929.639	32.5656		955.987	55.8206		437.801
	484.107	2.86731		398.218	2.77184		394.151	7.46798		471.49	4.3239		466.415	4.91647		946.236	26.5284		1033.15	19.5829		1030.77	24.563		1031.66	21.6297		937.749	23.6599		584.822	8.66817		1002.48	29.2647		1034.1	13.9998		486.195	11.2083		934.826	33.8789		958.163	35.9936		438.379
	912.144	13.3797		1174.31	7.556		1688.36	9.64982		473.436	4.42798		468.099	3.73151		947.648	18.8717		1035.19	17.8503		1032.93	19.5252		1032.76	19.3009		940.43	24.7103		769.225	12.3764		1007.79	23.967		1039.97	18.1332		491.135	11.4047		966.485	38.5362		963.616	25.6954		439.032
	1868.72	10.223		474.894	3.79658		1762.35	14.672		473.518	3.59339		468.484	5.82821		947.917	22.0944		1036.26	17.4004		1034.42	18.9755		1034.61	14.9998		941.808	29.1514		924.291	35.7006		1008.87	19.1578		1044.29	24.9735		553.882	9.68845		969.446	34.3379		966.222	34.2585		440.586
	1444.02	7.90171		491.44	3.85025		1049.6	49.1189		473.561	4.05579		469.656	4.38676		950.3	17.1346		1036.67	21.5033		1035.12	13.448		1040.96	13.8232		944.916	30.7671		929.666	18.1607		1017.15	23.4806		1044.9	21.1798		909.809	61.9897		987.598	42.0512		966.746	56.036		440.715
	470.519	4.34495		836.081	5.5514		1720.09	5.83548		473.564	3.19433		470.29	5.94297		950.575	22.4377		1042.25	18.2764		1035.12	25.4174		1043.18	13.9837		951.709	27.8021		940.289	18.7296		1017.79	18.5933		1045.7	15.1997		914.887	56.7314		988.79	31.0284		968.839	54.3449		442.656
	1012.74	17.5331		457.485	3.58223		1082.17	44.1177		475.543	4.93571		470.728	4.60174		965.804	19.1804		1043.25	20.8848		1037.88	13.3022		1043.46	15.2206		964.618	48.3434		953.282	23.1069		1020.47	14.1305		1046.06	17.9556		915.215	30.5505		993.104	40.7523		970.195	25.5748		460.487
	622.888	5.37364		451.293	2.76462		1647.74	15.6315		476.892	3.63394		474.98	4.05807		973.716	22.0549		1046.8	15.5388		1042.34	18.0637		1048.18	14.0343		964.648	26.9571		954.095	21.1265		1020.94	19.6214		1047.74	17.4492		934.452	33.6083		994.482	45.721		970.247	39.3683		460.625
	1250.18	11.0876		1447.97	9.03031		1606.36	22.103		477.492	5.32626		476.295	3.80484		982.243	25.6168		1048.34	20.7574		1042.42	20.9007		1050.2	16.6531		987.952	19.5882		958.053	19.8996		1029.44	16.0966		1048.56	14.452		936.836	53.4771		997.676	65.4812		970.566	46.0785		464.188
	1367.25	11.6468		1224.25	10.146		1010.02	73.5289		478.335	3.48577		477.974	5.71068		983.211	26.5709		1052.29	22.8947		1046.36	14.5183		1052.77	13.93		998.717	21.4309		969.659	18.7381		1030.07	15.1721		1061.62	21.1628		952.785	29.383		1004.18	35.6374		978.162	40.8699		471.89
	1022.04	18.0661		462.17	4.5527		466.7	3.85427		479.308	4.26301		488.353	5.39214		986.27	25.7803		1052.9	25.4508		1050.17	20.6143		1055.22	15.9433		1004.29	26.9977		970.993	21.7785		1031.19	18.2593		1061.99	18.7898		973.458	56.5258		1005.54	23.2173		978.191	34.4333		472.204
	1442.69	8.88605		1490.73	7.76059		1009.7	22.1357		494.354	7.74313		489.346	5.13171		994.046	27.7928		1057.77	17.3114		1050.18	16.7023		1058.01	21.1723		1008.54	24.7314		972.483	23.1735		1032.52	23.4194		1062.75	15.0564		977.266	79.4524		1005.61	28.021		979.05	32.7607		474.431
	986.887	15.671		581.506	4.61157		446.106	13.2306		570.486	5.28848		500.258	4.65179		994.453	17.7591		1058.88	21.3775		1054.55	12.4611		1058.19	14.6812		1012.8	19.1212		980.58	14.5873		1032.98	16.7055		1063.76	21.8604		985.33	31.2267		1009.14	22.5485		981.965	43.3621		475.259
	1115.07	16.8408		1186.21	8.46405		1072.65	11.3718		622.762	8.30098		505.229	8.77953		996.561	23.1461		1060.39	17.0345		1055.94	14.0374		1059.52	18.1028		1018.96	23.5928		983.91	25.4785		1037.03	17.4135		1069.56	23.3066		988.133	32.1879		1018.47	34.5342		985.216	21.2175		479.426
	1286.42	11.1274		1251.43	11.7918		1448.89	8.57375		623.156	5.59778		517.831	4.73641		1009.73	19.6301		1064.48	18.9424		1058.24	10.9854		1059.56	15.3683		1028.39	27.2605		994.313	16.4201		1037.95	19.6881		1072.21	18.3765		992.505	38.95		1019.77	31.6516		986.154	33.551		481.355
	1056.89	8.60288		454.77	3.14315		1041.42	9.78733		628.966	5.40813		521.845	6.2901		1010.87	23.5837		1067.25	19.9769		1063.35	20.2716		1060.17	13.5757		1029.1	22.3052		1002.69	22.3375		1043.91	23.0819		1080.03	17.6653		999.192	48.1501		1026.85	60.1764		988.994	34.6017		482.038
	1169.18	11.3017		991.841	14.624		1545.91	10.6031		636.427	6.15612		543.119	5.1867		1016.28	24.088		1067.37	20.1093		1065.46	18.5058		1064.43	14.9518		1030.25	19.6105		1014.62	21.0185		1050.97	16.7162		1080.95	23.2232		999.262	36.474		1028.08	28.7749		993.427	30.8207		518.583
	1015.64	15.6887		480.893	5.57259		2680.51	13.6953		640.028	4.54345		546.05	3.95014		1017.82	21.2184		1068.22	20.2097		1075.36	19.2028		1070.31	17.1624		1030.55	26.6412		1015.45	13.7093		1053.84	17.9491		1082.41	22.0713		999.892	49.1228		1030.32	36.1738		993.58	31.9125		542.889
	1491.87	11.4271		462.028	3.65518		1035.84	58.0423		660.304	8.85827		554.385	5.09073		1018.2	24.3825		1076.54	21.7416		1076.05	17.3615		1072.45	17.3191		1031.38	26.743		1021.28	21.1556		1063.55	23.9109		1082.45	14.8634		1000.12	31.6842		1031.73	35.1913		994.711	40.3939		557.99
	1075.43	8.90632		1330.88	11.488		954.225	57.6856		671.982	5.20092		558.331	6.80427		1019.13	19.936		1087.44	16.6306		1078.71	19.4514		1074.8	14.4711		1033.53	22.5446		1022.15	22.2345		1064.47	19.889		1091.3	15.459		1003.06	40.6529		1032.63	41.4491		996.347	47.056		561.835
	1714.02	8.58774		366.275	2.03662		1065.53	29.5946		677.372	6.84891		610.196	4.28193		1027.64	18.902		1088.35	17.1316		1081.64	13.8493		1080.47	15.5405		1034.38	18.7678		1024.45	23.4369		1066.37	23.3381		1091.86	22.3265		1004.32	39.4422		1035.62	23.2819		997.712	30.3348		567.746
	978.54	11.8643		1186.84	13.342		430.529	4.58034		787.304	6.28251		610.276	4.58881		1027.95	19.9749		1089.53	19.6357		1082.41	23.8198		1081.26	17.2392		1039.43	19.8305		1028.92	17.657		1067.98	17.7136		1095.76	20.0739		1005.8	34.326		1036.83	34.9256		998.598	27.4875		583.702
	1168.58	9.89231		1553.96	5.82771		469.819	5.41939		791.707	7.32452		616.34	5.41356		1030.71	21.8464		1089.81	23.2198		1085.41	17.6152		1083.32	16.8011		1044.14	21.3881		1030.14	20.6274		1069.08	16.4159		1109.41	17.7014		1008.68	37.6141		1037.04	39.6854		999.228	34.8578		610.597
	1194.86	17.7873		414.445	3.1988		1776.77	4.32398		904.121	13.9066		631.914	5.65813		1033.98	19.2353		1094.79	16.7486		1088.79	14.8661		1120.4	14.5765		1048.91	22.6047		1030.41	18.0456		1070.47	17.3502		1109.86	18.7301		1009.18	59.3947		1040.02	38.4282		1003.77	34.2351		645.459
	2622.84	8.66175		467.736	2.72484		1055.66	31.0031		905.762	12.6266		637.103	5.92385		1034.12	22.4372		1103.3	19.5958		1091.83	18.3728		1121.64	13.9112		1051.48	26.5791		1033.19	20.7923		1079.66	15.2897		1114.8	12.8821		1009.42	37.9453		1041.2	35.4247		1004.17	44.1734		672.857
	1072.22	10.7001		1460.06	8.97362		1070.62	75.4873		911.778	13.9147		652.017	8.76834		1034.79	28.3384		1126.77	31.1946		1092.64	18.6295		1123.76	15.9168		1053.7	24.6938		1036.55	20.6983		1082.46	22.7701		1115.03	20.2321		1011.33	23.5519		1045.8	34.9337		1006.44	32.7037		693.682
	433.336	2.85278		397.723	3.86202		1491.5	9.54208		924.792	27.0499		774.491	7.27971		1035.6	20.2397		1149.27	22.6313		1092.79	10.74		1130.57	17.7841		1056.11	22.5405		1036.88	26.6131		1083.27	21.2316		1116.02	28.9275		1013.42	30.0909		1047.89	25.8655		1007.06	71.7319		706.134
	1133.23	10.8623		1648.1	10.8565		1184.59	32.5586		929.528	10.8451		793.706	8.53373		1044.24	21.5273		1151.59	18.8449		1104.31	21.2558		1130.91	13.1529		1057.47	17.8811		1037.3	19.0379		1090.74	20.2641		1121.29	17.7993		1014.96	31.9851		1050.29	40.2302		1009.03	32.8244		873.871
	404.041	3.06023		450.566	4.26909		1093.11	39.4724		936.526	20.7815		871.686	7.39651		1044.5	17.1842		1162.05	15.9094		1107.63	15.7732		1140.05	17.6781		1059.63	26.0188		1038.24	19.1987		1093.49	16.9348		1122.25	19.9974		1018.72	32.7949		1051.38	37.0934		1010.16	44.2389		913.883
	121.781	0.940513		1576.73	16.2147		1349.57	23.5201		944.662	13.2786		905.262	16.1303		1046.05	30.7069		1164.89	14.0488		1108.81	19.6665		1144.23	20.3694		1062.94	24.4324		1041.49	20.4438		1098.98	14.9037		1124.01	18.8096		1019.22	30.5113		1056.82	31.0253		1010.53	32.7893		918.518
	1054.44	12.2254		462.881	3.19196		1752.95	6.61556		944.92	9.60558		916.292	12.7554		1047.11	20.0542		1174.09	18.6976		1109.58	12.9173		1154.16	15.0335		1063.14	22.3589		1042.04	18.2559		1110.16	24.6863		1126.97	16.2872		1020.14	32.8635		1057.45	31.4046		1011.06	24.7538		923.368
	1199.92	11.7505		457.229	3.33064		1015.69	76.859		945.568	19.0491		937.485	17.4727		1047.56	25.438		1182.11	18.4464		1110.62	18.4932		1155.28	17.8836		1065.18	26.1094		1046.22	17.7667		1113.16	22.038		1130.3	18.2525		1020.66	31.8519		1066.82	33.0691		1012.29	36.2234		938.808
	2673.25	6.33905		429.94	5.60096		1693.39	11.7172		950.514	10.715		941.585	10.9105		1048.03	19.1678		1199.8	21.0111		1113.12	18.3845		1175.17	13.9587		1068.83	21.815		1050.18	15.9556		1114.79	18.8843		1131.05	16.14		1022.58	21.796		1068.7	28.8875		1013.01	41.2533		939.515
	2681.62	5.95587		1037.98	11.8053		1320.04	15.3691		952.709	21.2069		946.776	16.1794		1051.83	26.9027		1236.69	19.6689		1114.18	28.6964		1252.58	15.5298		1070.54	25.0221		1050.71	29.778		1121.1	15.7368		1143.08	21.0898		1024.1	46.474		1071.99	32.3392		1014.56	40.3081		940.025
	1439.75	9.60781		1207.02	19.6171		405.648	5.00933		953.615	15.4088		946.778	17.3927		1055.71	28.3476		1271.4	18.0991		1118.92	13.3294		1294.04	19.6104		1072.21	21.1549		1051.11	18.3889		1128.81	16.0099		1144.1	19.7002		1024.43	30.9026		1073.85	36.3837		1016.8	25.2683		955.72
	1115.27	14.5126		461.241	4.72255		1505.18	9.57745		954.737	25.9706		957.26	15.5072		1056.51	23.7586		1309.61	19.2287		1122.07	21.099		1370.67	12.6348		1076.88	19.1827		1051.97	19.4522		1130.77	16.2206		1150.5	21.8871		1025.45	48.2831		1081.57	45.8209		1017.16	30.3908		956.02
	1502.61	8.60169		1471.93	8.62252		1004.9	18.2921		960.757	19.5892		958.084	18.4464		1056.79	24.1589		1316.49	20.8106		1125.37	15.9514		1431.71	12.0562		1077.51	43.1119		1052.85	20.2107		1135.29	16.5448		1171.04	21.7432		1025.62	36.7349		1087.66	47.417		1018.82	38.5276		958.809
	1024.32	11.0156		349.836	2.83887		1387.84	5.27072		962.394	16.8258		961.791	16.6632		1061.03	26.4155		1326.78	21.6265		1125.39	14.0562		1494.68	10.873		1078.82	22.953		1053.21	16.5394		1136.24	19.8013		1175.34	14.7991		1028.96	42.2141		1091.49	36.9988		1019.82	30.6843		966.641
	1104.41	20.2992		394.508	1.99691		434.546	6.80373		963.537	16.0676		962.174	36.4641		1062.71	18.895		1336.05	22.1923		1126.71	16.0037		1503.23	11.8122		1087.35	32.2801		1054.79	18.0746		1137.35	18.3164		1209.68	15.6267		1029.18	34.9552		1092.22	31.3567		1020.03	45.726		968.308
	1022.48	13.9143		474.99	2.72723		1336.51	18.9309		963.826	11.4202		970.484	16.845		1063.18	17.8592		1341.38	18.2585		1126.9	13.4239		1540.59	11.0641		1098.19	31.402		1062.38	18.3478		1139.24	15.8846		1223.68	16.3668		1032.65	42.8887		1097.84	30.4621		1020.83	26.9927		972.155
	1448.28	10.4683		470.645	3.62645		1139.09	17.4317		964.159	19.2997		971.876	19.7112		1065.27	26.3003		1356.31	19.5579		1128.01	16.3101		1577.85	13.999		1110.02	16.1887		1066.19	16.0513		1142.5	13.125		1235.81	23.0157		1033.12	33.7177		1100.25	27.4182		1024.75	27.7993		972.279
	1352.31	10.5223		973.866	13.1537		1195.28	32.8285		965.688	11.6939		972.531	18.9047		1074.79	21.3933		1364.51	18.9596		1128.83	22.3747		1601.04	14.0008		1117.93	20.445		1067.23	20.8058		1150.53	17.918		1260.96	13.5122		1033.21	58.114		1105.3	34.4376		1024.94	30.3294		980.375
	1777.82	10.6572		1561.37	8.53516		1008.87	66.068		966.087	14.5648		974.748	23.3869		1077.96	25.4278		1375.56	19.9488		1128.97	23.3455		1606.77	15.1307		1118.77	22.1714		1068.77	24.345		1152.3	19.714		1264.52	20.9799		1034.38	36.0262		1105.73	23.7309		1027.88	22.3888		980.512
	1013.72	10.3136		1223.27	17.3311		1069.35	16.1257		966.153	18.3878		974.991	13.2533		1078.37	24.86		1380.09	20.4274		1130.93	14.0987		1621.13	13.3138		1121.88	22.3287		1083.57	20.2253		1152.93	16.8895		1296.4	19.7263		1036.34	36.4743		1107.32	31.8065		1030.65	40.3559		982.582
	1314.1	26.0071		395.989	3.41267		1055.94	89.7773		968.712	16.7791		978.693	14.182		1079.79	24.6561		1397.97	25.7012		1131.81	14.0035		1625.8	10.3257		1123.02	16.6139		1085.13	34.004		1167.39	19.6839		1300.97	19.1624		1037.67	43.8947		1107.47	44.3054		1031.13	31.5047		984.966
	1371.61	11.5996		921.388	15.4427		562.111	17.2755		970.688	9.69535		979.419	15.9529		1084.72	21.7838		1431.48	19.0217		1132.92	21.5346		1631.96	11.9493		1131.27	19.3052		1087.37	20.0496		1170.86	14.8588		1383.57	19.5387		1039.59	27.8607		1112.07	35.9299		1032.92	32.575		986.701
	1192.38	6.87143		1165.11	7.64567		1031.22	30.0248		971.385	29.2129		982.965	28.8235		1093.58	23.2698		1435.58	18.2948		1134.55	15.2044		1641.21	14.5488		1140.73	29.5857		1088.02	18.0102		1181.05	27.5475		1392.58	16.8315		1046.06	28.6314		1113.37	29.0552		1036.97	34.4381		986.845
	1869.29	18.7666		1456.8	22.5595		1023.06	11.7192		972.542	22.8843		986.202	12.5695		1094.56	16.1193		1442.84	18.757		1135.81	14.8017		1665.13	12.2279		1141.32	27.8441		1100.55	23.9818		1191.78	17.2896		1406.08	14.7675		1046.19	43.5667		1115.93	33.1715		1038.18	22.9477		991.031
	1265.33	8.73925		1473.61	7.9624		493.408	12.9301		973.635	18.5918		989.23	14.0867		1098.48	22.9869		1468.54	21.2659		1141.96	14.1407		1678.57	24.4753		1146.19	20.565		1110.12	23.5072		1198.83	19.3205		1409.85	18.2987		1046.22	49.2118		1120.97	27.3639		1040.08	29.6301		1006.94
	1438.32	11.0018		1136.99	9.1088		1651.71	12.7499		974.459	15.2535		991.871	13.8851		1098.77	21.6		1476.88	22.7145		1145.46	21.4638		1715.29	13.8158		1148.31	35.2528		1112.41	22.3754		1255.07	28.3456		1420.14	15.833		1048.9	27.159		1128.78	25.2992		1040.36	35.5584		1008.12
	1918.55	6.80019		454.817	2.77837		2614.11	3.69324		974.573	11.9455		992.049	17.2354		1103.69	18.7145		1478.16	20.6049		1151.03	21.8871		1732.45	16.1588		1153.65	23.792		1114.07	24.9314		1307.47	15.5932		1447.02	17.6951		1049.08	32.0559		1128.79	24.6498		1042.88	30.2379		1008.43
	463.876	4.81984		1042.13	9.91717		1058.4	140.622		975.361	11.5403		992.235	18.074		1104.65	22.7363		1484.63	15.4042		1161.9	15.9625		1751.85	12.823		1153.8	24.6639		1114.35	16.7765		1342.97	15.8378		1487.93	15.9059		1051.58	41.3447		1130.53	31.2061		1043.11	22.2895		1008.74
	2787.61	7.24929		384.97	3.38057		2666.3	4.25156		977.523	14.2695		994.534	16.8666		1113.61	16.1501		1488.79	21.3738		1164.21	15.23		1752.61	11.7158		1153.96	18.4442		1115.12	33.782		1358.61	17.3239		1493.14	13.6265		1051.78	35.7885		1132.48	31.362		1047.24	33.0083		1012.02
	2580.4	4.732		405.929	4.05693		467.777	4.81862		979.259	14.6151		994.535	16.0403		1115.6	18.6474		1513.14	24.5914		1206.13	19.1466		1755.08	11.7308		1155.73	21.6327		1122.61	18.45		1448.34	17.9444		1497.08	13.1439		1052.63	42.1389		1133.06	42.6481		1048	57.446		1014.78
	1114.67	7.43359		1027.09	8.81071		1649.26	2.95282		979.736	25.1515		994.726	16.2622		1117.54	61.671		1525.59	16.8138		1231.4	23.4173		1894.31	10.0639		1166.07	24.2372		1126.73	22.4435		1552.42	14.5426		1508.52	15.6703		1053.86	27.6237		1140.78	35.4499		1048.03	33.9688		1015.46
	963.674	21.8622		1040.89	13.7147		470.111	8.13866		980.085	16.8416		996.666	13.1515		1127.39	23.0385		1565.78	19.7233		1288.17	14.6845		1975.65	13.3632		1179.4	25.9392		1126.74	17.9611		1586.28	15.0421		1619.88	20.8254		1056.57	45.1225		1148.78	29.796		1050.66	33.8314		1016.89
	1054.99	16.813		1178.7	9.13567		1888.6	2.81828		980.631	15.2209		996.715	14.922		1130.42	17.9359		1579.81	18.2076		1363.06	15.054		2196.19	12.0957		1190.49	23.1859		1127.54	18.7276		1616.43	17.995		1669.63	16.2976		1057.28	41.2879		1149.91	28.9942		1051.36	36.918		1022.79
	1032.22	16.5597		459.06	3.10302		1072.45	101.248		982.392	13.5819		997.929	14.195		1134.22	19.7807		1633.24	21.4662		1378.51	17.6959		2448.25	12.3091		1200.42	31.05		1133.26	16.5052		1622.19	18.7135		1672.47	17.379		1058.01	24.383		1167.71	27.8091		1051.68	29.1804		1022.86
	1272.31	6.56904		1490.32	11.968		520.369	13.614		983.387	13.7605		998.091	12.8184		1143.68	12.348		1635.07	19.4209		1395.01	17.5447		2630.99	14.0747		1209.24	23.4444		1136.18	28.6438		1638.32	13.9948		1727.28	17.3187		1058.59	32.6867		1167.72	64.1093		1055.43	30.2783		1026.56
	1059.94	9.19296		1074.04	9.47753		1083.95	27.1105		983.914	14.7506		998.793	12.6988		1143.7	17.4312		1639.33	19.2906		1438.91	14.5017		2735	14.317		1211.59	33.1594		1145.47	17.9851		1642.55	18.3099		1739.79	14.1044		1059.98	39.3493		1169.1	34.216		1056.82	28.2244		1027.08
	421.064	2.79903		1657.74	9.27251		975.113	8.37325		984.711	10.7526		999.033	21.2224		1155.03	38.5404		1732.87	18.2091		1453.48	12.4123		2737.8	12.8312		1236.93	21.3023		1152.57	17.3963		1643.3	20.6576		1764	13.2142		1060.21	32.4081		1176.82	39.8537		1060.86	27.6008		1027.98
	434.308	2.98457		388.799	4.1053		1287.33	18.3207		986.083	12.7895		1001.15	14.663		1155.34	29.8434		1741.31	14.2326		1453.76	14.935		2744.84	9.24287		1290.23	21.9911		1157.03	17.9697		1644.33	16.0668		1779.71	35.5572		1061.43	53.9573		1178.18	26.3549		1062	23.4546		1028.9
	408.772	2.80221		968.548	9.90683		1908.84	7.65855		988.296	15.1329		1002.9	34.7007		1156.27	19.0106		1748.79	15.1356		1470.41	12.0136		2810.55	8.13979		1290.87	34.9813		1169.76	17.523		1644.8	13.2819		1809.72	16.072		1061.54	36.1482		1179.38	54.182		1062.7	31.8907		1031.16
	1135.14	12.4653		1141.51	12.0757		1586.12	11.9515		988.549	13.8084		1003.28	17.3069		1162.58	26.342		1787.52	13.9926		1474.57	14.2112					1303.06	27.6554		1170.38	21.8216		1645.62	13.9694		1826.39	14.5449		1064.01	25.6267		1180.12	24.4015		1063.74	29.1863		1032.21
	1053.47	8.32602		1458.25	9.25459		471.144	9.60336		988.689	23.2325		1003.28	12.4273		1164.84	18.3227		1803.4	17.7563		1498.04	15.4594					1321.18	23.1107		1188.3	20.1206		1651.9	14.0257		2678.96	10.5208		1064.47	32.562		1188.82	35.6305		1069.57	30.7731		1034.01
	1155.65	6.83724		1529.34	8.83926		440.024	4.2815		989.1	15.8812		1003.39	13.8663		1171.24	21.1233		1823.77	10.5047		1606.52	14.924					1321.25	21.7327		1204.6	15.5636		1658.44	13.9708		2684.59	14.0028		1064.56	31.1993		1190.51	35.8788		1069.73	39.1683		1035.25
	2881.39	7.3386		1612.26	10.2415		424.639	7.6524		989.754	11.3456		1004.22	23.6849		1181.46	19.9259		1843.83	18.534		1644.07	14.6734					1345.86	19.6691		1206.76	25.5303		1712.65	16.3406		2698.86	10.4627		1064.63	44.8248		1199.53	30.4472		1070.86	32.8876		1035.63
	1735.03	7.10822		1536.7	9.0011		1453.15	27.7917		990.671	15.8742		1004.26	15.1904		1237.66	19.2156		1852.35	16.2985		1644.97	11.5555					1352.21	20.4153		1250.23	15.0458		1749.21	14.4059		2716.34	13.8229		1069.17	34.532		1202.88	32.1281		1071.59	40.8476		1035.68
	1017.39	15.9415		636.736	3.79079		424.466	4.42768		994.7	18.2337		1004.82	9.88789		1244.32	32.4685		1893.02	14.3858		1714.13	16.0702					1369.59	19.8199		1293.43	15.1658		1759.61	14.5623		2741.17	10.1234		1069.45	32.5859		1210.46	34.8696		1071.71	36.0066		1036
	1061.29	8.08414		413.688	3.01059		2678.09	6.8086		995.743	12.7014		1005.81	13.7075		1245.13	18.2951		1906.61	16.7704		1721.79	13.2462					1380.13	26.5067		1303.84	20.3707		1804.49	15.3182		2788.56	14.4512		1070.48	51.807		1252.3	55.0817		1073.3	32.7611		1036.17
	1324.21	8.71755		1158.48	12.9308		998.883	7.23386		995.936	16.6668		1005.9	13.1479		1316.17	17.8867		2735.04	14.6767		1724.73	12.0247					1389.41	17.9786		1309.99	21.1678		1829.13	14.1877		2796.12	13.9881		1071.16	31.8269		1252.72	32.8827		1077.11	50.0172		1038.37
	2312.21	5.33156		1075.69	6.5861		429.649	5.36138		997.819	11.9229		1006.21	17.0864		1335.52	29.9174		2754.16	15.2936		1803.55	10.7872					1395.16	16.428		1310.68	25.6159		1891.78	14.7375					1072.12	41.2226		1257.46	36.2127		1077.37	45.2203		1038.51
	1428.1	8.77654		1165.89	11.7073		418.848	5.53996		998.531	10.2316		1006.64	14.532		1345.21	64.5423		2760.31	14.2717		1847	16.13					1433.77	22.1408		1334.59	18.1306		1892.41	11.9828					1072.96	29.9472		1278.22	38.1852		1077.74	24.9796		1039.48
	1422.9	17.0584		417.492	1.99031					1000.35	23.016		1008.23	18.0128		1368.77	17.8998		2794.79	14.1558		1899.71	16.7314					1446.48	30.5575		1340.67	15.8734		2632.16	12.823					1074.15	27.5147		1278.62	25.6449		1078.89	34.7299		1040.71
	1456.96	8.55233		1176.82	10.2797					1000.78	13.6548		1008.89	15.6542		1380.52	16.4039		2843.96	13.7814		1920.88	12.3924					1454.95	22.3607		1357.55	15.5035		2647.38	10.9188					1074.54	37.7484		1287.38	28.4804		1080.76	22.215		1041.86
	1196.14	10.3215		1015.9	10.7481					1001.24	12.8304		1009.77	20.505		1391.44	20.2625					2469.66	12.342					1459.97	22.7141		1365.66	20.0988		2715.99	12.3683					1074.61	32.1645		1293.98	40.6253		1082.82	30.6856		1045.73
	1030.89	12.4414		1170.47	13.9086					1001.67	14.0757		1010.23	14.8555		1430.85	17.4059					2491.71	12.7417					1467.02	22.6206		1375.65	13.0701		3163.92	16.8291					1077.25	31.1872		1294.18	30.5831		1083.11	35.6281		1047.15
	1456.81	8.79999		1138.38	33.808					1002.97	10.9257		1010.47	21.0876		1473.14	18.916					2708.12	11.5755					1483.69	20.151		1377.18	18.0162								1079.12	29.0497		1343.84	31.3054		1083.3	42.9834		1047.37
	1508.61	8.47484		678.908	5.5863					1003.1	11.1992		1012.09	17.5662		1479.95	16.1046					2708.74	16.5993					1488.37	22.7048		1412.44	17.4497								1081.48	41.7063		1350.73	26.7517		1084.78	33.4426		1048.9
	2753.72	5.65929		957.074	11.8667					1004.4	11.1719		1013.31	14.3747		1495.96	18.7368					2710.3	13.9128					1499.56	20.5744		1480.95	15.1311								1081.98	28.3944		1363.32	33.2968		1089.3	31.7557		1051.7
	930.992	11.7535		1496.01	8.22197					1005.16	19.2091		1013.4	15.5019		1505.75	15.3041					2788.46	12.4809					1527.96	17.6542		1491.56	18.0734								1083.03	35.6017		1364.44	28.2355		1090.58	30.2254		1053.16
	985.892	12.2173		627.122	4.35336					1005.48	10.4422		1013.48	19.6361		1521.05	21.7024											1531.1	17.8004		1493.85	18.5397								1084.34	35.089		1364.93	33.1209		1096.03	18.9566		1053.76
	477.523	2.7748		474.909	3.31345					1005.79	20.3717		1014.06	16.0566		1562.7	16.7464											1541.3	18.0385		1501.73	22.8795								1085.71	32.6187		1368.73	20.8551		1098.65	27.769		1054.14
	1084.29	8.81154		1054.17	10.0611					1006.64	14.9119		1015.56	14.853		1580.13	15.9738											1580.77	16.4875		1503.27	13.0702								1086.56	35.8925		1391.36	28.9338		1099.69	25.0376		1056.64
	2746.86	6.42373		1149.07	9.55263					1006.66	15.3049		1016.15	17.3763		1588.66	20.7765											1609.6	20.3556		1517.36	18.4901								1089.89	33.3078		1397.77	28.3023		1101.58	27.534		1057.7
	1236.88	10.0376		918.624	15.6313					1008.1	8.37766		1016.38	13.8234		1614.95	18.4923											1614.04	18.1197		1548.08	14.8651								1091.25	36.9324		1434.23	46.5801		1102.47	38.0618		1058.03
	1558.76	12.8009		1148.53	8.9242					1008.64	17.2409		1017.17	15.7903		1616.09	19.5517											1648.44	18.5766		1563.28	14.9312								1093.21	31.3458		1461.7	29.3992		1104.02	28.4372		1062.14
	1637.92	7.50864		419.715	2.26657					1008.74	12.1567		1017.34	16.0917		1617.92	13.513											1651.17	18.9919		1583.83	15.7337								1093.61	33.6627		1470.48	24.4621		1110.64	37.9667		1062.26
	2787.14	5.27442		422.975	3.04886					1008.9	12.0238		1018.95	19.2529		1621.23	17.6301											1664.76	18.7837		1595.58	15.0804								1093.63	38.7402		1472.63	32.8045		1115.88	30.1551		1062.33
	1042.28	8.10377		970.867	12.0195					1009.73	15.7919		1020.28	15.9951		1623.85	20.1724											1683.87	25.2265		1601.67	18.0293								1096.78	25.0742		1481.32	26.3939		1117.84	25.2629		1062.62
	988.303	17.5041		529.149	3.38263					1010.59	17.4529		1021.99	17.3127		1664.39	17.7916											1709.4	28.6035		1641.4	14.6767								1097.63	30.2728		1481.44	29.0941		1121.71	24.0161		1066.77
	1620.65	11.0905		456.748	3.20257					1010.67	11.3317		1022.64	17.1578		1668.19	15.7738											1715.34	17.1935		1646.24	18.1971								1099.69	48.1752		1483.42	29.1794		1123.3	23.2293		1070.13
	2641.02	7.92296		1471.18	6.13143					1012.08	13.1574		1023.81	19.2837		1668.41	15.7725											1732.59	17.2644		1652.01	18.3574								1101.46	35.0426		1496.5	26.3718		1125.1	27.7581		1074.91
	1022.44	13.8884		1075.87	11.4093					1012.23	11.2101		1023.84	15.6618		1705.14	19.1705											1832.81	18.8522		1652.02	17.429								1103.29	35.736		1498.32	23.488		1126.04	30.8155		1080.59
	1992.81	8.83197		619.317	3.61968					1012.89	13.9734		1024.78	15.0978		1715.5	19.3695											1858.85	20.839		1662.82	17.9345								1104.31	39.9176		1499.61	27.7152		1126.64	28.0253		1086.2
	2682.78	6.30135		403.302	2.89037					1013.31	9.95292		1024.78	14.647		1737.57	13.4282											1883.41	19.4723		1663.71	17.1469								1104.38	36.7588		1502.39	34.116		1126.73	25.8118		1090.82
	1432.73	8.57083		427.993	4.66345					1014.29	12.286		1026.81	14.0808		1750.12	17.2706											1892.52	21.1174		1664.82	16.2243								1105.14	30.7959		1502.77	27.236		1126.83	24.8736		1091.01
	2641.54	6.08325		1452.59	10.3716					1014.89	9.76976		1026.84	14.8035		1755.9	19.3724											2459.03	18.1709		1665.46	14.7793								1105.71	23.2613		1514.29	35.9116		1131.28	39.5416		1091.7
	1427.49	11.5678		981.08	13.1943					1015.14	13.3415		1026.97	14.8266		1799.8	17.4319											2466.45	13.3717		1667.25	16.6864								1108.43	25.3948		1515.51	26.7455		1135.64	25.6443		1092.76
	996.193	16.9846		452.98	3.1887					1016.42	15.2977		1027.4	14.7924		1801.24	16.375											2677.93	16.2699		1669.42	16.4549								1113.09	31.4266		1516.6	29.3878		1136.07	29.9783		1101.64
	1590.7	8.67494		1436.27	10.9121					1016.79	12.9623		1027.65	13.2677		1825.23	15.6523											2719.76	17.1271		1680.45	15.543								1117.06	44.6287		1535.04	22.6638		1144.96	59.6048		1106.89
	1024.1	10.1673		455.115	2.8409					1016.85	13.1928		1028.21	13.3304		1853.48	18.3837											2751.89	18.1258		1689.71	16.2839								1117.64	30.4915		1537.7	20.2415		1147.4	30.5714		1106.89
	1458.45	10.5435		1144.51	9.54733					1017.03	10.2451		1028.59	15.8465		1883.72	16.2954											2765.89	15.1656		1747.04	18.3401								1120.23	21.7747		1538.73	32.4021		1153.22	30.7393		1110.68
	1229.71	10.1065		1633.1	11.1106					1017.23	12.0958		1028.66	19.4262		1961.46	13.1639														1759.59	15.1112								1121.24	29.1905		1593.87	21.9655		1161.82	29.3062		1111.62
	1181.08	11.7137		1133.48	10.2814					1017.83	11.0059		1029.79	17.9031		2464.63	20.4706														1770.26	14.2478								1121.87	34.6075		1612.05	33.3804		1162.69	32.5007		1111.85
	1248.1	20.5329		1138.91	11.0052					1018.03	17.27		1030.69	17.1471		2637.93	18.2179														1779.53	16.4432								1122.38	34.6975		1613.24	25.7493		1170.22	43.653		1116.8
	2626.72	6.35397		342.322	3.78262					1019.23	18.3416		1030.82	13.3123		2670.1	12.8983														1814.85	11.2623								1125.08	45.8165		1613.52	47.6613		1171.22	22.6579		1122.94
	1028.87	12.4704		1014.61	14.7497					1019.81	11.2561		1031.05	16.6019		2682.03	12.1945														1817.78	18.4377								1127.37	26.6017		1630.74	32.4033		1176.6	29.8008		1123.92
	1093.78	9.71111		468.848	3.20537					1019.88	12.4246		1031.12	24.6132		2686.18	14.5444														1884.84	16.5967								1130.13	19.1713		1632.17	26.9809		1178.39	24.3095		1125.15
	444.132	4.22724		352.997	7.25708					1020.41	14.1557		1032.56	18.1705		2703.29	16.2929														2283.05	121.02								1130.41	30.903		1633.18	20.7219		1181.26	32.1049		1129.8
	1032.68	15.5999		438.032	2.8826					1020.55	22.2886		1034.38	13.0823		2737.71	14.6284														2596.38	16.6172								1132.38	28.9043		1636.01	21.4944		1192.64	27.8785		1135.84
	1638.83	7.53868		1092.62	10.7955					1022.58	10.7558		1034.98	12.8249		2845.7	14.6852														2726.42	14.2189								1134.47	26.2342		1638.3	25.4575		1205.12	27.0704		1140.36
	1177.04	10.0434		1042.64	9.64709					1023.89	12.411		1035.21	13.7823		2856.48	15.7807														2727.88	13.2058								1139.14	34.9132		1638.85	24.6975		1206.55	22.5789		1140.49
	963.471	12.1674		770.254	5.95805					1024.91	11.2712		1036.21	25.8774																	2760.41	17.4685								1139.49	24.6017		1643.41	28.41		1212.14	56.2843		1140.76
	1489.17	7.4543		921.059	23.689					1026.25	17.1943		1038.08	19.6726																	2767.56	14.0258								1139.79	31.1267		1643.76	36.3266		1214.62	51.3138		1143.41
	2460.33	28.0989		1365.81	10.6368					1026.59	9.56381		1039.42	14.4135																	2767.77	15.3533								1140.37	28.1741		1645.3	22.6266		1220.82	34.1243		1150.43
	407.475	2.27759		482.621	3.10387					1027.15	14.3121		1040.74	11.5491																										1143.89	21.198		1646.86	19.9723		1232.85	33.8056		1154.43
	1704.65	10.2377		450.477	2.36953					1027.43	11.1283		1041.53	14.3446																										1148.14	31.0132		1647.51	23.3186		1234.64	25.4126		1155.25
	2691.2	4.08784		930.017	21.4279					1027.85	13.4772		1042.59	10.8508																										1151.09	37.7341		1654.05	24.2698		1235.36	36.5174		1156.93
	2878.5	8.05403		989.098	11.6794					1027.95	14.709		1043.2	20.6005																										1152.62	27.6203		1656.39	23.8818		1237.46	41.6271		1159.29
	1476.41	9.85702		1184.59	10.0178					1028.51	10.5566		1045.96	13.268																										1160.32	32.8641		1660.09	21.5002		1242.6	27.1834		1164.41
	1066.65	10.0356		424.344	3.18724					1029.26	16.4187		1046.51	30.7181																										1169.9	50.9067		1660.63	28.898		1243.5	26.9665		1165.07
	1679.64	7.09886		1238.17	13.129					1029.38	9.84833		1047.26	14.9615																										1170.08	32.8755		1664.61	27.8595		1247.4	36.2484		1167.4
	432.818	3.4698		1060.03	9.73431					1029.48	15.2191		1047.68	18.3626																										1171.89	30.9942		1665.18	24.6444		1256.01	32.1827		1177.26
	487.036	3.06775		956.712	11.8203					1030.01	11.9476		1049.38	27.5937																										1173.87	27.6666		1669.23	25.3353		1273.49	25.0169		1177.26
	915.857	16.9325		452.812	3.21696					1033.82	13.4813		1050.95	28.0081																										1173.95	47.2494		1680.1	31.9178		1292.1	26.5888		1177.4
	1157.34	12.8885		416.887	3.74193					1034.91	13.365		1051.25	18.2081																										1183.75	27.3432		1681.17	29.492		1305.55	32.2212		1180.1
	1139.17	8.36589		1014.9	10.0768					1035.15	16.723		1052.38	16.5123																										1199.75	23.5722		1690.57	23.3244		1305.85	88.3054		1187.75
	1028.47	19.6221		472.049	2.84807					1036.33	15.0325		1052.95	24.567																										1200.44	62.2673		1729.35	28.3505		1313.04	28.1553		1189.73
	993.182	8.7242		437	5.30893					1039.37	15.9653		1055.89	24.0261																										1205.55	32.5604		1733.12	25.1725		1320.98	31.0665		1200.17
	1367.04	8.053		1664.4	10.3201					1041.74	18.0779		1056.14	14.0148																										1210.28	21.6556		1736.23	23.042		1323.75	25.8069		1205.27
	1175.75	7.04731		428.187	7.52717					1044.36	11.821		1056.53	12.7933																										1214.12	41.0107		1737.75	27.6942		1332.4	26.2769		1209.85
	1478.86	6.81761		1377.17	9.75303					1045.1	14.9709		1057.48	15.6687																										1257.4	36.6978		1758.38	19.6743		1332.96	19.7423		1217.01
	1155.84	9.15942		2496.78	6.31568					1047.16	10.9072		1058.83	11.853																										1268.92	31.786		1767.64	20.5434		1337.76	26.0106		1234.91
	1019.72	10.0327		1848.35	27.6233					1047.18	11.6165		1059.79	11.8113																										1271.7	23.5579		1773.18	23.0606		1338.3	25.5454		1236.03
	1190.38	16.0983		417.553	3.27177					1047.55	13.4243		1063.87	19.3578																										1276.27	41.722		1780.75	21.6		1344.51	47.7871		1256.82
	455.359	2.50794		456.754	3.19039					1047.86	13.9794		1064.03	13.8475																										1287.61	43.8063		1781.32	22.4063		1348.38	30.3043		1280.17
	1176.4	20.5616		397.201	2.3095					1048.88	9.19678		1064.65	12.8984																										1292.71	42.6314		1781.92	20.1816		1355.59	28.3404		1284.37
	627.033	3.80352		959.963	11.7349					1049.17	12.5916		1068.74	14.773																										1295.01	41.4619		1793.95	29.0366		1359.15	23.2722		1295.07
	1358.02	11.0065		408.494	3.24153					1051.39	16.3156		1070.01	12.5686																										1295.13	23.5856		1797.51	24.4788		1361.91	34.9953		1295.17
	1470.05	8.50712		1108.69	12.3202					1053.35	13.6672		1071.78	13.6432																										1304.44	50.015		1797.56	30.9234		1364.24	31.0467		1300.51
	2715.48	4.59731		998.204	7.63353					1055.68	20.2891		1075.6	18.0831																										1305.03	23.1332		1803.58	27.6503		1377.44	21.6372		1308.21
	1230.23	14.811		1320.77	8.36123					1055.91	14.5012		1077.03	12.7858																										1305.37	21.6526		1805.12	27.0715		1387.94	24.6687		1312.88
	984.786	10.0835		425.56	4.00241					1058.83	10.8739		1078.26	11.3149																										1306.29	29.4035		1815.23	20.9062		1393.49	33.9918		1323.02
	1300.38	11.8455		451.364	2.67269					1060.77	19.7316		1080.42	26.6226																										1312.17	24.4784		1818.46	29.247		1399.59	21.0868		1350.11
	1003.69	14.7767		1025.08	9.91664					1062.98	17.7824		1081.48	18.8181																										1321.26	28.049		1826.78	31.0947		1431.61	27.0394		1351.46
	1024.78	15.3638		1001.51	11.1288					1063.35	11.4149		1083.18	17.4558																										1337.88	30.9278		1992.99	22.2495		1441.92	32.2519		1352.53
	1033.75	7.62934		1598.13	14.8558					1065.22	14.692		1090.56	19.5003																										1338.12	19.7595		2055.12	29.0597		1443.58	24.5634		1353.97
	1169.63	18.465		471.328	4.34753					1067.62	11.1725		1093.26	19.2598																										1339.31	26.8895		2383.19	21.3278		1451.92	29.9728		1356.96
	2609.17	5.64891		452.161	3.80969					1068.73	16.0785		1095.15	13.3152																										1363.09	27.0137		2462.12	22.9996		1452.04	28.2395		1360.85
	1012.09	12.4386		1163.95	9.97738					1069.12	10.3832		1099.49	18.0311																										1367.52	35.8035		2528.34	20.2871		1458.32	27.4715		1367.28
	1496.27	12.4929		453.18	2.91706					1076.01	21.6103		1100.1	14.488																										1381.48	26.3414		2536.41	29.5827		1458.35	23.7163		1368.28
	1207.76	14.2901		1016.2	14.9089					1076.99	9.50566		1102.79	28.9129																										1394.33	25.2754		2562.98	24.1254		1460.85	28.5432		1380.22
	1423.16	8.16961		467.017	3.70061					1079.04	25.0021		1106.4	16.561																										1432.49	22.0075		2646.15	20.522		1464.7	40.5413		1389.42
	2701.36	7.21491		1065.89	12.1771					1081.6	12.0765		1111.62	14.1061																										1455.38	25.7679		2719.25	22.127		1472.14	26.8326		1391.38
	1446.48	9.98884		463.256	3.14632					1085.88	34.003		1113.73	16.4594																										1461.97	20.4809		2723.13	24.8763		1473.65	24.2177		1392.67
	2721.01	6.55924		1130.24	10.1134					1089.01	13.9595		1116.08	13.9831																										1463.34	23.4182		2742.56	19.9022		1474.6	24.7812		1394.24
	1134.3	10.3689		1024.95	11.965					1089.07	16.3104		1119.45	17.5519																										1464.93	25.7061		2752.17	21.0764		1476.37	23.3892		1399.08
	1071.52	7.71574		436.281	4.13184					1092.22	10.2772		1131.76	16.1307																										1467	33.8611		2760.76	24.4173		1479.08	20.7994		1400.39
	454.954	2.90306		1313.81	10.9148					1094.85	11.3015		1133.71	10.4386														1327.3	27											1467.33	20.923		2768.53	23.0211		1483.12	24.2476		1403.04
	2732.49	4.30874		528.272	3.73482					1095.19	12.9404		1141.91	13.5901														1330.8	21.2											1471.63	28.2411		2790.92	20.1753		1484.92	27.0226		1405.97
	1049.9	9.88874		1122.96	9.95339					1095.72	11.93		1142.15	18.9409														1331	34											1487.95	38.0854		2808.56	23.9565		1485.33	23.338		1407.46
	1419.48	11.5426		1370.59	11.2526					1096.25	16.3045		1147.6	12.507														1331	26											1491.4	24.5119		2857.58	22.5819		1489.1	19.8161		1417.43
	472.146	4.43928		933.262	17.429					1098.08	12.2341		1148.11	17.0406														1332.7	27											1497.04	16.8008		2874.25	27.4655		1489.53	23.711		1428.45
	998.039	19.2504		422.74	2.73301					1099.09	22.7697		1149.2	15.1352														1334.6	21.5											1501.7	24.4785		2874.53	17.8882		1496.09	22.1527		1430.11
	1454.56	8.5881		1039.53	11.0365					1102.36	12.3977		1152.23	15.646														1336.3	33.9											1507.51	29.9719		3011.34	27.3142		1499.44	28.4776		1430.86
	999.021	14.4726		1998.73	8.88771					1103.35	11.3404		1152.25	13.9954														1349.1	16.4											1515.22	20.7611					1502.44	31.002		1431.38
	1362.28	12.6342		388.46	4.77411					1104.2	20.114		1152.71	20.4159														1364.6	28.5											1519.12	34.2873					1507.26	26.0738		1440.35
	1521.26	9.08719		473.279	2.96766					1113.36	15.4276		1153.24	17.1578														1366.4	32.1											1526.65	32.0469					1507.61	21.4734		1463.77
	1048.13	8.64259		462.826	3.15221					1119.45	9.69663		1153.56	17.1228														1379	25.7											1536.84	28.6725					1511.5	20.042		1469.78
	1025.41	11.3981		1172.44	7.86218					1125.9	19.0749		1153.82	10.7333														1384	24											1548.95	23.8215					1514.02	25.3992		1470.66
	1854.24	8.17243		397.331	2.88725					1133.28	11.4769		1155.36	14.6027														1390.4	33.2											1568.93	28.9364					1515.6	30.5403		1482.18
	1629.15	9.22268		422.407	2.76066					1136.83	16.1358		1156.23	23.1281														1400.6	30.8											1572.64	24.175					1517.61	32.2426		1488.16
	1271.78	19.521		407.194	3.88053					1138.32	14.7475		1161.19	20.6563														1405.2	31.5											1572.89	30.6121					1522.28	23.5995		1497.13
	1160.84	17.5886		1080.77	10.8902					1139.87	12.236		1163.3	14.7752														1407	29											1600.64	33.9029					1523.82	21.9743		1501.6
	1320.78	12.182		1448.56	8.05048					1141.4	11.1195		1163.57	13.8492														1409	33.9											1601.32	23.9216					1536.47	21.4147		1503.67
	950.548	18.7856		459.865	3.8647					1144.86	12.757		1170.71	13.6785														1418.9	72.5											1628.26	27.6669					1581	23.0886		1512.29
	1021.25	13.5811		968.196	13.1565					1145.75	9.94958		1175.31	17.2738														1427.8	24.1											1629.34	22.967					1598.11	27.9803		1516.21
	1337.38	28.7234		1693.07	9.5396					1146.63	13.1519		1175.93	13.0988														1430.2	19.5											1633.21	20.1637					1607.42	22.7038		1517.81
	1440.06	28.1637		394.183	4.24854					1146.67	16.5696		1176.02	11.0482														1430.7	25.3											1634.59	23.3993					1619.45	27.3512		1523.41
	1715.22	12.0761		1551.52	7.96014					1151.44	10.7518		1176.08	17.7021														1438.3	25.5											1643.15	26.4487					1620.4	27.748		1530.09
	1113.62	15.9821		304.281	8.9857					1156.41	11.8878		1179.24	13.89														1442.2	33.2											1648.9	26.8105					1626.77	20.8227		1532.18
	2889.32	7.15819		453.595	2.46331					1158.38	16.1467		1180.29	13.2473														1444.1	16.7											1651.53	19.6109					1626.96	24.6964		1536.71
	1445.16	10.5609		1009.98	14.7559					1164.2	11.3057		1182.85	10.1435														1445.1	21.5											1669.49	32.7666					1628.02	21.562		1553.39
	998.306	11.2543		1199.25	10.4547					1168.7	12.1757		1185.93	13.3084														1464	29.2											1676.3	20.3342					1628.14	21.9616		1578.75
	1504.36	26.5732		903.482	17.09					1168.99	11.8795		1187.61	12.9585														1466.2	22.6											1681.17	25.7325					1628.57	29.7564		1589.1
	635.997	6.08232		1020.44	10.0059					1171.72	17.3233		1188.47	17.7386														1479.8	38.9											1690.81	26.1873					1630.12	24.9671		1591.01
	2615.45	5.45325		1142.8	12.4263					1172.45	14.2646		1188.94	12.2855														1482.2	23.5											1708.46	23.6849					1631.15	29.1397		1594.47
	1181.7	12.4057		1517.75	10.3693					1175.73	11.6112		1189.87	19.1576														1488.3	34.8											1750.99	22.1364					1633.49	25.9409		1608.58
	1086.51	13.3629		408.024	2.84792					1182.56	10.1945		1191.58	14.5242														1488.9	22.9											1751.73	51.5021					1634.43	32.4761		1613.19
	1562.67	10.3731		587.678	4.57035					1182.67	15.7736		1192.22	12.7423														1491.4	24.8											1752.05	20.4884					1639.92	26.4989		1615.88
	1361.12	16.712		404.667	3.15647					1182.86	11.4286		1192.22	12.3668														1492.5	25.7											1780.34	39.4278					1643.23	22.3237		1621.28
	1160.92	10.188		1067.02	10.1462					1186.4	12.8931		1194.23	14.6383														1493.6	47.9											1784.91	24.496					1644.25	21.0449		1624.31
	2086.39	9.76421		1317.06	8.71262					1190.9	12.1953		1198.17	14.445														1494.7	18.6											1786.54	26.4444					1648.19	20.0087		1629.92
	1380.36	14.0359		981.766	12.2859					1191.52	11.3927		1201.23	20.4541														1497.3	21.1											1787.57	30.227					1649.41	20.9628		1640.23
	1391.16	8.21901		1995.1	8.40901					1194.53	11.2455		1201.32	18.1233														1502.1	17.9											1817.18	20.3317					1650.1	20.7592		1641.73
	2660.47	8.01839		1366.85	8.18622					1198.63	11.5014		1211.28	14.7343														1507	22.1											1826.12	30.022					1650.97	23.6497		1646.39
	2723.7	4.75667		960.358	9.89897					1199.98	12.6011		1214.1	9.55898														1512	20.5											1834.01	26.3255					1658.78	24.1501		1647.23
	1462	9.51819		1729.1	7.99505					1202.59	15.4095		1215.04	18.4236														1515.6	25.6											1857.89	21.5762					1659.43	24.2619		1650.08
	1042.01	7.19946		443.071	3.77063					1203.54	8.42842		1215.89	11.7275														1518.2	20.6											1859.97	21.3406					1681.9	27.7844		1652.62
	1218.2	13.4005		1178.65	8.17318					1205.32	13.9542		1217.09	15.3097														1522.9	25.5											1891.7	30.5224					1682.53	24.813		1655.96
	1146.56	11.4865		1029.11	8.7747					1206.26	12.1103		1217.98	18.1776														1532.1	23.2											1904.2	15.0066					1686.19	23.1329		1657.2
	1496.87	9.61219		1012.86	7.11079					1213.33	12.9824		1229.53	11.9952														1536	28											1916.4	24.2413					1692.95	25.6729		1662.41
	1053.29	14.3806		452.291	3.29401					1217.72	7.94892		1238.25	15.1867														1576.6	36.3											1917.09	25.0832					1707.9	26.1834		1664.58
	1170.08	11.5672		1016.45	13.0527					1219.51	11.4312		1239.64	10.9079														1598.8	21.3											1942.61	27.5112					1708.75	24.0789		1670.14
	1320.73	13.3694		1180.51	8.84358					1220.02	10.9131		1242.74	15.2449														1602.4	34											2141.79	36.9531					1712.51	35.2103		1672.77
	1466.93	6.27092		450.102	5.33939					1221.06	17.817		1254.29	12.0255														1603	27											2429	21.6519					1727.73	20.3639		1681.45
	1050.03	8.2949		1134.3	10.6856					1232.75	11.6855		1254.48	13.2036														1613.2	26.4											2549.31	18.3499					1728.26	26.5496		1684.02
	1046.57	18.7956		415.944	4.12323					1234.38	10.1248		1260.13	16.4752														1624.6	32.1											2693.92	19.603					1733.38	26.5272		1685.86
	1124.67	11.9859		1160.64	8.68039					1239.33	12.2329		1276.02	14.4945														1624.8	23.9											2699.06	19.9536					1761.35	18.5484		1700.32
	1021.05	9.82762		1299.07	7.65079					1245.1	13.7055		1283.01	12.9758														1629.8	23.3											2699.36	17.8082					1764.79	21.4569		1700.73
	2054.22	6.11855		1438.44	9.33541					1246.29	11.367		1288.69	27.0251														1633	19.8											2717.13	19.7312					1776.16	18.582		1721.2
	1326.62	60.2368		1374.97	11.3089					1272.06	17.2228		1289.44	12.4049														1633.8	21.3											2760.21	20.3241					1783.67	21.8918		1733.55
	1010.56	8.88503		1295.75	12.1619					1272.16	18.1051		1292.61	17.7225														1638.4	22.9											2776.35	21.3419					1783.94	17.6429		1735.23
	1644.22	7.21015		445.516	2.77427					1279.48	21.8354		1292.97	13.3515														1642.2	23.4											2848.76	22.7067					1799.6	25.4123		1739.92
	1039.34	19.2739		1142.74	8.6249					1281.76	18.6829		1294.4	13.1401														1643.3	22.7											2871.9	33.3972					1820.88	31.8614		1740.83
	913.674	18.4616		461.066	3.34076					1287.74	11.3102		1299.85	16.1211														1644.1	31.6											3247.64	24.6063					1821.93	23.4287		1747.43
	2290.11	8.16325		1236.17	11.3672					1289.44	10.4862		1311.42	12.2242														1645.5	30.5											3620.22	17.6201					1833.48	17.042		1751.34
	2715.9	7.19826		988.013	9.75165					1298.39	11.7293		1311.98	20.8335														1646	29.1																	1840.75	20.1358		1753.04
	1379.3	8.89127		1454.15	9.26781					1303.9	16.9087		1314.46	14.2598														1647	22.7																	1843.35	18.5503		1757.53
	1465.54	9.5583		1234.8	14.6541					1304.18	9.26508		1318.37	12.2346														1652.8	34.8																	1853.78	35.0691		1757.86
	1041.37	8.88067		1392.7	20.6918					1308.55	16.5236		1320.67	12.3704														1664.6	31																	1875.98	25.6751		1761.14
	1448.12	8.80047		469.738	4.14783					1311.21	12.1051		1322.38	11.8901														1667.5	37.2																	1883.79	19.4601		1762.37
	451.471	3.22898		444.526	2.6681					1311.8	14.2082		1330.92	11.0303														1672	29.7																	1891.86	19.9289		1783.74
	1135.27	7.18312		410.501	3.01544					1314.87	12.0914		1331.54	14.021														1679.7	34																	1932.8	18.3566		1789.75
	1123.79	14.4632		391.57	3.48565					1315.68	8.07211		1336.43	15.6345														1683.1	24.6																	1991.88	22.7534		1797.45
	1460.86	10.0887		1541.7	11.3701					1327.69	12.3198		1341.69	16.8824														1687.9	26.7																	2130.38	24.1116		1798.55
	1183.13	13.7704		1014.64	11.1648					1330.36	10.3095		1351.07	18.2511														1689.9	18.8																	2244.58	18.0234		1801.31
	780.533	4.83978		1159.72	9.0585					1330.68	12.9743		1356.47	12.7119														1691.7	23																	2489.4	21.8165		1805.4
	2689.22	6.123		421.839	3.60394					1345.87	9.42928		1359.18	12.7508														1695.9	29.8																	2565.61	21.2929		1820.8
	1010.07	10.7595		1603.89	7.59144					1357.99	12.7152		1363.35	14.4335														1700.8	38.8																	2641.8	22.0259		1825.97
	1063.69	13.6182		398.43	3.37944					1359.5	8.43839		1369.66	12.6747														1700.8	26.3																	2681.68	31.176		1841.96
	1144	10.0237		388.662	3.25988					1369.91	10.0974		1374.24	12.951														1701.6	33.5																	2703.86	17.5109		1901.71
	1375.35	7.66704		1225.2	13.7768					1372.6	15.1454		1376.38	13.2916														1704.5	29.7																	2737.88	17.4048		1907.88
	464.297	3.30441		1297.89	8.41389					1375.15	12.2861		1381.84	16.5539														1707.5	22.8																	2762.15	19.528		1910.71
	1380.67	7.40239		378.47	3.61755					1384.52	45.3003		1397.02	13.2611														1714.7	26.8																	2788.35	22.9726		1925.58
	1447.54	8.86298		1078.18	13.4967					1396.71	9.32927		1404.51	36.9784														1717.9	21.5																	2809.69	15.6373		1950.27
	1159.93	11.3082		1014.06	10.6005					1401.69	12.7818		1415.87	23.4515														1724.7	22.1																	2849.34	27.1738		2110.87
	1109.79	10.5327		473.102	3.67825					1432.7	12.5212		1424.67	17.4196														1749.1	19.6																	2865.5	14.6502		2252.65
	1401.81	9.13799		412.244	2.70781					1433.87	11.1165		1429.56	12.4018														1756	25.9																	2880.39	18.0039		2359.97
	1156.68	6.91126		450.051	2.71473					1452.58	13.0938		1431.74	14.7514														1760.7	19.7																	2990.98	25.9912		2360.3
	1786.5	47.5447		1012.7	11.6962					1454.95	19.2706		1436.75	12.6813														1771.7	16.1																	3353.16	18.885		2550.97
	1370.78	9.90737		1050.85	12.6671					1455.43	12.0872		1443.72	9.2058														1779.6	19.4																	3369.67	16.6781		2583.94
	2678	7.19473		1055.02	12.1054					1458	10.2191		1457.44	12.9971														1780	21.3																	3747.59	1.76214		2666.81
	1287.75	11.6284		1769.33	8.19637					1466.5	10.8984		1463.47	16.1254														1783.4	26.8																				2689.46
	1014.41	11.425		1486.64	128.532					1468.5	10.809		1465.76	14.5064														1799.7	22.1																				2691.94
	1183.29	8.00035		1531.38	8.79878					1473.59	11.225		1466.17	13.2967														1810.2	17.1																				2708.01
	2571.71	7.05812		1438.27	12.8187					1474.22	14.092		1471.5	12.6597														1812.1	18.2																				2732.41
	1307.97	13.8074		411.45	2.95801					1475.5	14.3477		1474.86	14.8351														1815.9	31																				2740.86
	984.568	9.83547		443.806	2.76264					1477.34	11.3882		1486.42	13.146														1876.6	20.6																				2744.06
	1080.42	9.40084		473.015	3.05501					1479.8	11.5064		1490.87	14.3539														1879.2	25.7																				2754.85
	953.079	21.329		1157.39	7.66455					1480.44	9.48506		1493.66	15.2283														1885.5	25.1																				2756.69
	1265.87	12.1559		1444.4	11.392					1492.43	10.9174		1495.61	12.1493														1889.4	22.3																				2786.28
	1234.43	7.80656		1384.86	15.4381					1497.57	8.76388		1501.13	14.0229														1975.1	24.7																				2993.75
	1105.31	13.0776		433.213	3.5055					1498.94	10.8725		1505.35	12.7295														1977.2	27.9
	1026.1	13.08		1364.62	8.52571					1507.25	12.9868		1506.06	12.5768														2024.6	22.3
	1138.48	15.4082		985.155	9.5597					1531.57	12.3066		1528.41	11.1326														2098.1	54.5
	1810.35	9.32085		940.706	12.1118					1532.11	9.6418		1528.68	15.3777														2112.6	19.6
	448.83	2.95455		1254.01	13.6208					1535.61	12.3892		1534.7	20.5128														2116.1	266.4
	2682.7	6.32975		972.639	11.1019					1535.89	8.43389		1560.6	13.4714														2558.7	22.6
	2675.27	8.59101		1192.71	10.0541					1549.55	11.7852		1563.91	12.2218														2594.8	20.8
	1759.68	6.49177		1236.23	11.6971					1556.72	9.13557		1570.07	16.5794														2608.5	26
	1473.91	6.78236		1038.62	10.2832					1617.6	10.3779		1586.55	12.0908														2611.3	16
	1430.49	8.92195		1610.98	18.3429					1618.52	17.5434		1590.51	17.1975														2681.1	21.3
	1314.01	12.607		1071.09	13.249					1625.84	14.5321		1591.86	14.5757														2695.6	20.6
	1026.36	13.6089		586.906	5.62715					1645.36	8.5406		1607.33	14.9532														2700.5	17.6
	1140.99	14.2008		2209.86	7.34271					1650.34	10.0823		1621.9	13.6235														2703	23.1
	1493.88	12.2877		667.06	5.05919					1675.72	9.7329		1627.98	13.133														2708.1	19.1
	2718.19	6.19769		1477.86	8.39765					1730.15	14.8377		1633.29	10.834														2709.2	16.1
	1138.91	9.65617		996.678	10.099					1730.51	9.58317		1635.97	10.3391														2713.9	17.3
	1426.85	13.6626		1266.96	13.0343					1736.29	8.37854		1643.99	13.1062														2714.5	22.2
	995.034	8.88098		379.583	7.17152					1759.5	9.09246		1647	11.5809														2717.2	13.4
	1104.49	17.5281		2673.57	7.36726					1795.72	10.588		1670.68	13.4595														2718.3	21.2
	1194.69	12.6318		1014.9	13.8168					1890.56	12.0749		1686.84	15.452														2728.4	21.2
	1055.31	14.3587		1021.59	10.1724					1893.33	11.3085		1717.9	14.4569														2742.2	19.6
	1270.25	17.3534		1042.02	22.5846					1967.63	9.90466		1732.94	12.3071														2744.9	16.6
	417.779	3.9139		402.836	3.44662					2059.8	9.02384		1746.08	11.7193														2754.5	22.6
	2726.93	11.6114		1387.07	8.93653					2096.34	9.42928		1782.06	10.079														2773.7	16.8
	395.005	4.41636		394.551	2.62797					2134.91	8.33415		1786.27	12														2781.3	18.5
	978.978	17.2808		953.675	14.1083					2469.63	9.89828		1791.54	10.7587														2789.4	15.1
	1481.36	14.7488		998.748	13.9128					2578.22	12.0252		1818.03	12.5136														2790.9	17.9
	439.811	4.31572		1229.83	8.0152					410.3	16.1		1826.93	11.3628														2804.7	19.7
	2868.09	14.6761		406.642	3.00366					415	17.6		1839.32	14.1858														2817.1	30.8
	1818.48	8.23113		1030.45	11.1536					419.2	16.5		2090.45	10.3272														2836	18.5
	2677.39	11.5571		465.226	2.8173					442.3	21.6		2551.17	9.6579														2943.3	16.2
	2672.3	15.4926								447.6	24.6		2682.82	8.63769														2949.6	11.9
	2740.75	12.1641								449.2	10.4		2720.02	11.2144														2966.2	18.4
	1471.78	15.9066								461.8	10.2		2757.44	10.0892
	1480.57	15.3679								462.8	19.7		351.4	7.7
	1205.39	15.7261								463.2	14.9		373.3	9.1
	1445.11	13.4092								464.8	11.2		384.5	8.2
	1120.58	16.0902								466.1	8.4		401.8	5.7
	1435.8	14.3182								469.5	14		442.2	11.4
	991.215	17.5012								480.5	10.7		446.5	6.5
	996.101	25.1168								485.4	18		451.5	17.3
	1533.87	17.0634								487.4	17.5		454.3	13.5
	1344.78	29.8045								924	67.6		461.9	21.4
	1024.5	12.8015								926.7	90.2		463.7	11.7
	2794.69	16.367								927.4	34.7		470	21.3
	1346.98	11.856								952.1	77.1		487	22.7
	1754.15	12.2404								956	48.8		502.7	17
	1229.15	19.7422								963.8	37.8		628.8	8.7
	1198.76	22.5895								967.8	40.2		722.4	10.6
	1602.11	18.065								967.8	72.4		789.9	49.1
	1505.71	15.7815								971.4	27.4		911.2	87.1
	1318.04	14.9933								980.8	53.7		912.9	103.9
	1729.98	9.434								984.4	43.6		922.5	84.7
	1476.47	13.2876								985.1	82.4		930.9	70.1
	1835.69	14.3868								985.5	58.7		940.8	66.4
	1683.12	14.1536								985.7	45.4		940.8	72.6
	1461.23	13.9109								986.9	51.6		959	55
	1455	19.4126								988.7	65.3		961.4	53.9
	2479.54	10.5495								990.7	28.2		966.8	28.9
	1492.34	15.2763								990.9	25.1		967.8	105.5
	1479.76	16.4716								998.6	47.5		968.4	75.3
	1096.08	24.089								1003.7	61.6		972.7	103.9
	2378.49	9.5726								1004.7	27.3		983.1	39.7
	980.331	12.9302								1011.3	11		986.3	70.4
	476.186	5.14877								1012.6	18.2		987.4	36.2
	1377.97	13.5484								1014.4	30.8		988.1	81
	1028.54	22.1799								1017.4	69.8		989.3	52.7
	1174.24	19.922								1017.6	13.3		989.4	36.3
	1710.54	13.8116								1022.9	31		996.3	24.2
	994.817	18.9241								1025.1	16.7		996.6	79.1
	1653.97	14.7326								1027.8	21.3		997.3	21
	1458.98	12.9565								1028	27.3		1001.3	175.2
	1557.08	14.6686								1031.2	39.6		1002.5	104.1
	1074.87	18.156								1031.5	75.4		1002.7	31.4
	1130.54	21.7408								1032.9	83.3		1004	41.4
	1145.63	13.616								1033.5	65.8		1004.4	31
	2749.71	10.0442								1040.2	22.5		1010.7	23.6
	1746.74	15.3437								1043.5	33.4		1014.8	36.7
	975.222	31.9227								1044	38.7		1016	20.2
	1087.46	31.5356								1055.6	16.3		1016.1	24
	1337.58	12.3147								1056.9	55.1		1017	53
	406.448	7.76919								1065.8	40.8		1017.5	71.7
	1302.4	15.4723								1076.9	74.7		1019.4	38.5
	1068.3	14.0224								1111.9	12.7		1024.9	29.8
	1606.56	11.123								1116.3	35.2		1026.6	44.5
	1036.79	21.0432								1118.9	30.1		1030.5	63.6
	945.212	27.9242								1146.2	58.8		1032.7	21.2
	1059.35	16.5215								1147.6	42.7		1040.3	25.7
	1157.81	15.3659								1157.4	10.2		1042.7	15
	1231.34	15.6189								1160.2	19.6		1054.7	118
	450.977	4.20617								1160.7	38.6		1057.7	15.8
	1048.95	16.6251								1163	86.6		1065.8	137.6
	1354.53	32.0994								1163.3	78.2		1067.1	49
	437.845	4.76451								1174.8	44.9		1068.3	10.2
	1044.29	27.0737								1178.3	36.5		1083.9	133.3
	1438.21	15.5877								1194.2	8.3		1095.8	90.3
	1551.17	13.5421								1194.2	84.5		1103.8	31.8
	942.208	25.7207								1201.3	77.8		1105.3	42.8
	1468.44	14.9491								1208.7	64.2		1125.5	71.4
	1203.55	14.2738								1219.4	36.1		1146.9	16.5
	1124.7	82.915								1222.6	21.9		1148.5	50.8
	2747.73	21.0644								1224.5	33.6		1151.5	16.7
	1144.64	21.6719								1225.2	116.3		1162.3	43.1
	993.233	13.7397								1226	29		1171	44.3
	1165.76	31.2263								1236.4	17.5		1172.9	70
	1612.48	16.1789								1245.8	49.3		1178.6	19.7
	989.325	15.063								1250.5	79.9		1186.4	66.3
	2657.79	10.7968								1291.5	45.9		1197.2	11
	1030.74	18.8939								1294.1	24.4		1236.8	61.7
	601.205	13.5139								1295.2	53.4		1242.1	47.5
	1917.46	15.7116								1308.2	72.1		1305.9	34.5
	1122.97	11.8213								1325.2	24.1		1333.1	9.6
	1349.48	14.8706								1450.1	40.8		1372.2	10.5
	1143.16	29.1994								1451.9	75.9		1459	27.9
	1073.51	30.8702								1455.5	18.1		1469.9	31.7
	2717.87	18.7553								1461.2	45.3		1472.9	27.6
	1404.53	16.428								1466.8	32.1		1476.9	47
	1195.6	14.8273								1482.2	51.6		1493.3	7.2
	1368.03	20.3575								1488.2	30.4		1518.5	9.2
	1019.78	20.1772								1529.2	36.3		1520.8	21.7
	1180.04	19.6197											1539.6	26.9
	1478.67	13.8042											1589.2	11.8
	2290.24	11.3417											1642.5	23.2
	1014.56	34.4132											1735.4	54.8
	443.615	4.05077											1772	14.2
	1017.41	14.8967											2068.5	11.5
	999.987	14.5994											2521.1	117.6
	1465.84	13.1997											2789.3	13.8
	436.83	6.45424
	2674.6	14.2435
	398.778	5.29198
	1164.47	12.1776
	1387.92	17.8041
	456.313	5.63009
	1226.67	14.1299
	373.528	3.14704
	2566.02	17.1518
	1375.67	19.3373
	1328.56	16.3334
	2669.9	10.5893
	2637.77	9.17815
	469.178	5.13249
	910.36	17.1587
	2066.12	20.2649
	1491.27	21.8615
	559.113	6.15006
	1740.07	10.8924
	1325.68	14.6725
	454.964	5.05438
	1012.94	18.6196
	1741.78	15.0564
	1029.48	32.7346
	409.817	5.55235
	470.317	5.97579
	2708.82	11.9728
	1912.77	14.8285
	1036.06	21.6811
	1469.98	15.3363
	1340.02	17.0771
	1221.97	27.599
	1589.6	21.2012
	1047.99	15.713
	1104.86	15.3348
	1659.89	16.4789
	1347.73	13.7676
	1073.01	12.8138
	1621.66	13.7555
	1659.93	10.3143
	793.531	9.33085
	1425.53	16.839
	1289.17	17.6304
	1093.9	28.7964
	990.202	24.9967
	466.891	5.20466
	2716.36	13.1711
	2625.32	9.10593
	1232.26	29.7404
	1348.54	15.2753
	1261.75	18.8248
	1176.23	10.5513
	994.333	48.923
	2665.49	8.086
	1237.32	13.653
	460.534	4.99846
	1154.27	44.7134
	1483.95	15.8817
	1104.53	18.4522
	1597.77	12.0467
	1152.14	19.8788
	471.933	4.37121
	1699.05	12.9062
	464.218	5.78105
	1508.36	15.7306
	1146.01	16.8119
	1622.93	16.5357
	1330.28	16.1013
	1105.83	18.1616
	1071.15	21.6835
	1288.47	27.6265
	1187.91	16.2211
	825.451	31.1428
	1425.97	14.675
	1773.88	13.5724
	1096.05	19.9921
	1460.03	14.8431
	1069.95	15.2809
	2524.22	12.063
	1341.05	12.6196
	1081.52	34.6592
	2533.71	12.4265
	1079.54	17.8106
	438.135	5.08486
	1493.73	12.4905
	1114.5	14.5937
	1449.64	11.5123
	1134.71	23.0637
	1515.96	14.7835
	2355.19	17.957
	452.303	6.06726
	1500.03	12.1353
	2664.88	12.6433
	1200.7	24.5668
	1029.63	35.6643
	2696.7	11.5591
	997.733	14.4237
	2735.67	12.6025
	463.053	4.10512
	1912.03	19.3956
	1096.27	14.307
	1078.62	28.4901
	930.62	17.9685
	2667.4	8.95972
	1191.04	13.2597
	1287.74	15.4858
	506.121	5.95453
	1080.62	18.0947
	1727.09	13.618
	1419.04	15.2493
	1139.26	19.0346
	1033.06	17.6693
	1036.52	26.0769
	1488	11.7023
	1420.96	16.3119
	1108.39	16.803
	464.397	4.71756
	1085.5	24.1732
	1127.95	13.8417
	1326.07	23.1587
	408.578	3.37277
	1157.52	19.747
	1095.42	17.2736
	1127.15	22.0703
	1029.45	14.9726
	1437.57	19.6271
	1037.62	18.2807
	1043.29	17.6533
	1535.63	16.6587
	1653.13	13.0882
	1097.92	18.666
	450.422	4.29116
	1444.22	14.5635
	1451.03	14.0334
	1078.45	22.6353
	1180.39	11.162
	2685.45	10.9789
	301.091	8.83443
	1284.36	17.1386
	1405.17	19.0469
	1461.56	16.7225
	1145.26	19.4208
	1463.84	17.6906
	1477.49	13.0675
	2579.15	10.6619
	1496.58	11.9274
	1083.1	13.6396
	1469.65	14.7405
	1063.08	16.7574
	1247.83	20.427
	1870.48	13.4971
	294.499	28.9345
	2977.42	9.40103
	1442.87	11.7793
	632.432	6.35663
	915.293	17.5494
	423.23	4.32162
	1172.29	19.3119
	1579.6	14.8632
	1085.65	14.2065
	977.934	33.6303
	1211.57	19.8886
	1623.8	18.1225
	1377.54	57.8091
	1052.5	16.6739
	2635.76	9.32596
	1119.98	17.3337
	2801.33	16.3607
	1625.37	12.7697
	1248.52	17.8298
	2108.69	12.5565
	1220.15	20.9446
	1627.9	13.2142
	2825.82	13.6108
	1479.09	18.9592
	1422.08	15.1109
	1083.06	25.666
	1026.26	17.5438
	1051.38	28.0788
	1313.5	16.5452
	1447.09	13.7248
	1258	12.9729
	1874.15	14.1794
	1116.59	17.8829
	444.848	3.93224
	1249.91	22.4459
	1739.03	25.1852
	1042.05	13.0707
	1033.53	11.4313
	1216.75	19.9622
	1382.45	14.2458
	907.397	49.4446
	1447.97	15.5673
	2648.94	14.1784
	449.87	5.2069
	1179.41	12.1803
	1547.48	15.4513
	1077.64	17.4225
	1718.16	18.5017
	1785.39	11.2676
	1455.9	12.7869
	1192.65	14.367
	1356.29	37.9288
	1076.98	22.3435
	958.556	18.3115
	1044.91	23.335
	2826.57	9.84712
[truncated: 9 more columns]

## Sheet: Pennsylvanian
	For generating pie diagrams
	Inferred source	lower limit	upper limit		age ref
	Inferred source	lower limit	upper limit		age ref
	1. Appalachian plutons	0	480		Park, H., Barbeau, D.L., Rickenbaker, A., Bachmann-Krug, D., and Gehrels, G., 2009, Application of Foreland Basin Detrital-Zircon Geochronology to the Reconstruction of the Southern and Central Appalachian Orogen, Journal of Geology, v. 118, p. 23-44.
	2. Suwanee/Meguma	540	700		Park, H., Barbeau, D.L., Rickenbaker, A., Bachmann-Krug, D., and Gehrels, G., 2009, Application of Foreland Basin Detrital-Zircon Geochronology to the Reconstruction of the Southern and Central Appalachian Orogen, Journal of Geology, v. 118, p. 23-44.
	3. Grenville crust	950	1300		Whitmeyer, S.J., and Karlstrom, K.E., 2007, Tectonic model for the Proterozoic growth of North America. Geosphere, v. 3, p. 220-259.
					Paces and Miller (1993)
	5. Granite/Rhyolite	1300	1500		Whitmeyer, S.J., and Karlstrom, K.E., 2007, Tectonic model for the Proterozoic growth of North America. Geosphere, v. 3, p. 220-259.
	6. Yavapai/Mazatzal	1600	1800		Whitmeyer, S.J., and Karlstrom, K.E., 2007, Tectonic model for the Proterozoic growth of North America. Geosphere, v. 3, p. 220-259.
	7. 1.8-2.0 Ga	1800	2000		Whitmeyer, S.J., and Karlstrom, K.E., 2007, Tectonic model for the Proterozoic growth of North America. Geosphere, v. 3, p. 220-259.
	8. Archean craton	2500	3000		Whitmeyer, S.J., and Karlstrom, K.E., 2007, Tectonic model for the Proterozoic growth of North America. Geosphere, v. 3, p. 220-259.
	GODDARD STEVENS AND THURSTON						Chapman and Laskowski (2018 - this study)						Kissock et al. (2017)
	BRSB61-1	Saginaw		MSB7-C	Saginaw		15MO1	Moberly Sandstone		15MO2	Warrensburg Sandstone		FCB-A1	Kilbourn Fm.		FCB-A2	Kilbourn Fm.		IB-M1	Caseyville Fm.		IB-M2	Caseyville Fm.		FCB-AD	Kalo Fm.		FCB-D1	Floris Fm.		FCB-D2	Floris Fm.		FCB-D3	Floris Fm.		FCB-D4	Floris Fm.		IB-AD	Tradewater Fm.		IB-D1	Tradewater Fm.		IB-D2	Tradewater Fm.		IB-D3
Source	Frequency	Relative Frequency		Frequency	Relative Frequency		Frequency	Relative Frequency		Frequency	Relative Frequency		Frequency	Relative Frequency		Frequency	Relative Frequency		Frequency	Relative Frequency		Frequency	Relative Frequency		Frequency	Relative Frequency		Frequency	Relative Frequency		Frequency	Relative Frequency		Frequency	Relative Frequency		Frequency	Relative Frequency		Frequency	Relative Frequency		Frequency	Relative Frequency		Frequency	Relative Frequency		Frequency
1	36	0.0667904		34	0.255639		11	0.126437		13	0.103175		7	0.0246479		29	0.114173		35	0.13308		12	0.181818		38	0.162393		11	0.0398551		16	0.0601504		38	0.143396		58	0.26009		10	0.136986		38	0.167401		44	0.178862		23
2	4	0.00742115		5	0.037594		10	0.114943		4	0.031746		3	0.0105634		8	0.0314961		6	0.0228137		16	0.242424		8	0.034188		11	0.0398551		2	0.0075188		11	0.0415094		76	0.340807		3	0.0410959		49	0.215859		37	0.150407		3
3	245	0.454545		61	0.458647		51	0.586207		73	0.579365		171	0.602113		119	0.468504		107	0.406844		30	0.454545		115	0.491453		211	0.764493		147	0.552632		163	0.615094		61	0.273543		39	0.534247		124	0.546256		146	0.593496		53
4	0	0		0	0		0	0		0	0		0	0		0	0		0	0		0	0		0	0		0	0		0	0		0	0		0	0		0	0		0	0		0	0		0
5	95	0.176252		24	0.180451		5	0.0574713		17	0.134921		26	0.0915493		41	0.161417		25	0.095057		3	0.0454545		45	0.192308		33	0.119565		39	0.146617		35	0.132075		14	0.0627803		10	0.136986		7	0.030837		9	0.0365854		10
6	99	0.183673		8	0.0601504		5	0.0574713		8	0.0634921		20	0.0704225		30	0.11811		40	0.152091		3	0.0454545		18	0.0769231		6	0.0217391		42	0.157895		6	0.0226415		7	0.0313901		4	0.0547945		2	0.00881057		1	0.00406504		0
7	23	0.0426716		1	0.0075188		2	0.0229885		5	0.0396825		10	0.0352113		12	0.0472441		18	0.0684411		0	0		8	0.034188		0	0		10	0.037594		6	0.0226415		4	0.0179372		2	0.0273973		4	0.0176211		3	0.0121951		0
8	37	0.0686456		0	0		3	0.0344828		6	0.047619		47	0.165493		15	0.0590551		32	0.121673		2	0.030303		2	0.00854701		4	0.0144928		10	0.037594		6	0.0226415		3	0.0134529		5	0.0684932		3	0.0132159		6	0.0243902		0
sum	539			133			87			126			284			254			263			66			234			276			266			265			223			73			227			246			89
%grains not considered	11.4943			13.0719			5.43478			10			3.40136			4.86891			6.07143			4.34783			9.65251			6.75676			6.66667			5.01792			15.2091			9.87654			12.0155			6.81818			2.1978
	U-Pb age	1s error		U-Pb age	1s error		U-Pb age	1s error		U-Pb age	1s error		U-Pb age	1s error		U-Pb age	1s error		U-Pb age	1s error		U-Pb age	1s error		U-Pb age	1s error		U-Pb age	1s error		U-Pb age	1s error		U-Pb age	1s error		U-Pb age	1s error		U-Pb age	1s error		U-Pb age	1s error		U-Pb age	1s error		U-Pb age
	1464.99	8.8087		968.381	21.0272		309.101	12.1216		301.144	9.32475		417.063	7.46187		310.1	5.4		355.29	4.72753		386.726	3.83546		317.891	6.72118		361.545	6.11671		359.369	6.17147		368.498	6.45076		307.028	4.43165		312.291	4.4281		307.3	4.3		312.3	3.7		376.171
	2830.71	7.84297		479.332	4.62967		317.737	8.12737		321.804	12.8149		418.249	4.34973		314.9	4.9		363.03	4.48546		397.145	9.78542		347.275	9.50799		384.217	6.10885		384.303	6.99965		369.815	5.08409		318.618	5.17729		365.073	31.4452		319.3	7		313.1	4.1		395.276
	1383.55	11.6327		1165.76	17.9617		375.074	9.19256		339.026	9.99769		419.112	4.56404		317	5.7		368.182	4.37		418.586	5.73062		394.75	9.05741		397.379	6.09007		398.802	5.96673		372.607	4.96454		320.002	4.25927		394.663	11.5936		320.9	5.1		334	4.9		395.286
	1260.47	15.5606		1437.36	11.8936		378.285	6.7962		381.884	13.5116		419.538	5.39957		369.2	4.9		376.193	4.28014		423.234	24.2326		396.468	9.5453		402.629	5.71779		399.008	6.82485		372.622	6.97046		320.622	5.08807		403.999	34.092		332.8	4.8		360.2	6.7		398.906
	1472.22	16.2481		1076.25	10.4569		381.255	9.44094		390.6	9.49282		438.235	6.58158		371.1	7.1		376.917	5.34603		426.703	5.59344		401.455	11.1546		408.575	7.29431		409.169	8.5459		378.016	5.3393		332.231	4.76607		419.484	13.1507		337.4	4		366	4.3		400.672
	1327.75	11.327		1387.58	13.86		383.94	14.3372		396.763	12.3831		447.217	5.1975		375.3	7.4		389.881	5.04154		426.817	2.11276		404.715	12.2815		409.274	5.735		410.039	5.57781		380.244	7.8919		332.43	4.13366		441.276	11.1172		337.7	5		366.4	4.9		401.128
	1090.03	10.1977		1342.74	12.4269		387.442	21.4791		404.939	7.91729		462.916	7.18203		375.7	7.1		390.42	4.87511		428.379	7.04559		406.987	6.51714		412.507	6.3364		410.794	5.82859		385.35	6.01905		336.11	5.22542		448.62	11.5937		339.8	4		368.1	4.8		403.021
	1485.69	10.5098		1050.21	26.6395		393.954	15.4049		412.467	7.29072		547.154	8.86641		379.5	6.2		393.485	4.63128		431.038	11.6986		407.139	9.11953		439.63	6.47237		412.72	6.1103		389.546	8.32036		342.013	6.93632		453.228	28.1098		350.9	5.6		369.2	5.9		403.252
	1148.38	12.7106		1377.57	21.5372		401.756	7.92745		418.728	14.3434		598.814	8.40663		387.9	7		396.417	6.66965		432.642	5.97484		409.872	10.4566		445.754	6.05061		417.926	5.20751		404.252	5.15661		354.834	5.58297		457.614	14.3635		352.5	6.3		371.4	5.3		408.676
	417.922	4.34152		1454.86	13.2387		443.498	10.4442		421.821	14.943		616.833	9.20297		400.7	6		399.719	4.15772		436.591	11.9545		410.185	9.9464		449.135	5.79783		436.431	5.90066		405.672	6.77607		356.054	4.86253		477.934	36.131		359.5	6.2		373.5	5.7		410.26
	1596.29	11.4005		456.776	2.86489		451.665	11.5257		423.39	25.1152		919.606	24.9258		403	7.6		403.893	3.81638		442.502	8.86033		410.193	8.46193		468.667	6.04071		438.141	5.8359		409.384	7.32891		356.744	6.62302		499.335	26.7787		360.6	5.8		376.3	4.3		411.711
	1496.54	8.61495		391.729	3.14254		509.506	11.3317		458.048	19.4593		939.395	30.7019		403.2	6.4		407.944	5.13655		479.651	3.54147		411.907	7.90874		480.338	6.35062		453.438	8.00336		410.366	6.15473		362.537	6.05307		583.027	21.8445		366	7.3		376.4	3.6		412.907
	1131.96	15.6716		462.828	3.31783		546.221	13.8289		458.373	19.7397		957.018	28.6723		405.5	6.2		409.678	5.63627		576.532	6.64429		415.579	6.68419		547.616	8.87885		454.687	4.96754		410.805	7.52061		363.023	7.49713		602.899	24.3224		373.1	5		378.5	5.3		414.618
	1677.84	108.141		1320.51	15.4966		553.278	10.2111		481.269	15.3208		965.73	17.0218		406.9	10.7		415.241	4.60447		584.982	11.9225		421.347	10.4082		558.209	9.30739		455.751	7.4238		413.542	7.60408		363.489	4.51014		613.756	22.4287		379.1	7.4		386.3	4.1		416.172
	1128.37	18.4923		1005.28	19.9631		553.741	18.9911		535.484	17.3251		974.707	19.2832		409.1	6.6		416.772	5.48462		598.994	14.2308		422.05	8.76397		570.459	10.0789		461.499	7.41279		416.479	8.62708		364.98	5.35282		934.658	132.533		379.7	6.6		387.4	5		416.182
	1152.04	13.4518		1519.63	9.54148		554.065	13.7753		539.001	10.7517		977.168	61.3031		410.3	6.9		419.27	3.73927		600.918	5.6751		422.602	9.28185		593.381	8.67095		464.957	6.88114		416.589	6.70467		369.317	4.02537		946.802	24.5068		382.5	5.1		393.6	5		418.538
	1078.54	9.77521		1425.18	13.0402		559.038	12.8281		570.865	16.0597		978.153	35.5165		411.4	6.4		419.493	5.81443		611.803	7.05881		423.792	7.9147		595.014	7.24081		556.116	7.67136		418.326	7.29971		375.72	6.49237		948.529	74.8116		385	6		403.8	4.1		424.313
	2821.32	7.254		1651.53	9.52628		559.347	11.9629		574.439	16.4301		979.057	30.8722		411.6	9.3		422.058	3.80731		620.085	5.40228		424.369	12.4132		598.695	8.4368		563.634	7.5235		419.495	4.61927		385.565	5.32061		971.924	14.8439		394.9	6.9		404.7	5		429.776
	1071.2	11.6657		454.695	3.1368		579.797	31.0349		584.778	13.2076		985.49	53.2561		412.6	8.6		422.992	5.72834		627.675	6.32582		425.942	12.6406		604.997	9.52735		802.196	15.8825		420.812	5.90349		387.797	6.24203		1009.4	116.667		396.4	5.9		405.3	4.2		430.982
	1041.2	13.5558		1480.16	10.787		590.651	18.2804		648.93	17.4037		987.214	23.3331		416.5	6.8		423.897	5.29992		634.912	16.122		429.95	9.17821		615.987	12.7956		911.308	37.3805		421.996	6.69837		388.57	5.69679		1014.14	39.1661		403.7	6.4		406.9	5.3		435.543
	1456.8	11.0146		458.258	4.16136		597.108	16.9251		720.445	17.8308		996.125	18.5115		417.9	7.8		424.199	5.65586		642.189	15.4536		432.594	10.3018		621.422	8.07652		920.756	27.224		426.573	6.84522		391.021	4.94392		1018.98	9.13005		408.2	6.6		407.8	4.1		437.159
	1589.07	21.6748		1421.19	10.7507		608.163	20.5415		916.116	38.2141		997.168	30.543		421.5	7.8		424.712	5.1795		653.651	9.49895		433.05	12.5301		634.492	9.88048		929.642	24.9912		427.991	10.0159		403.605	4.39286		1032.76	91.4103		412.2	6.8		409.7	3.8		447.116
	476.166	3.20544		456.992	4.45015		715.553	13.4327		923.407	49.375		997.267	24.8865		427.4	7.2		427.326	4.13925		653.822	11.7266		433.375	10.6119		646.164	8.77161		943.288	29.5042		431.462	7.25509		403.712	4.95236		1033.98	89.6951		412.4	7.8		410.1	6.3		449.647
	1832.83	14.5086		1337.39	17.6303		915.081	42.4164		929.424	59.9168		1000.59	35.3039		433.9	9.8		427.481	5.89239		656.394	21.6464		434.298	13.8089		895.677	40.9917		949.69	24.5617		432.847	5.92774		404.72	4.57673		1041.77	14.4164		414.2	7.6		412.1	4.3		493.322
	1378.03	15.5263		1005.41	12.0336		986.875	31.0529		939.701	63.5474		1002.54	30.2171		435.1	8		427.66	6.73311		665.108	8.93532		439.947	9.81263		895.832	12.9939		964.366	18.0222		435.934	7.26287		405.461	5.26303		1047.98	87.98		414.6	6.3		412.9	5.7		561.682
	1000.95	22.0649		988.312	13.6352		988.51	36.3816		955.794	35.8537		1003.11	58.4615		460.6	6.7		428.028	4.60638		671.385	10.2244		441.462	9.95634		896.457	13.2259		967.538	27.6332		437.144	4.91227		406.111	4.73314		1049.48	122.484		414.9	5.9		413.4	5.3		611.64
	1018.05	11.4195		975.228	15.8981		997.6	30.3182		956.058	61.4706		1003.12	27.1389		465.1	11.7		429.499	5.30254		672.703	15.6541		457.101	10.1028		902.706	40.0362		967.674	32.5		438.53	8.17546		406.97	4.61851		1051.55	87.5451		414.9	5.8		413.8	3.5		641.235
	2815.78	7.66433		1550.29	13.3656		1000.36	26.8022		961.088	31.6286		1006.93	49.574		469	8.7		438.592	5.19448		684.907	6.75881		458.815	10.8205		908.526	12.1361		973.545	37.8456		440.299	6.3684		407.732	5.71099		1056.28	24.5706		415	5.2		415.4	4.4		913.175
	1803.67	14.2112		1000.01	12.4347		1003.49	41.1154		963.92	94.7612		1011.65	26.0217		473.5	8		458.04	7.47074		891.353	118.222		458.906	10.3575		932.008	37.111		973.954	31.1163		444.063	5.71046		408.311	5.38081		1071.01	17.731		415.9	6.3		415.6	5.4		961.921
	421.829	4.22333		411.854	3.50081		1009.24	31.0469		982.472	35.4044		1012.26	29.1755		543.4	9.4		458.112	5.73232		893.892	81.3824		458.932	9.81566		936.941	51.6532		980.011	23.5789		444.228	5.48023		410.27	6.57612		1078.74	74.1754		420	6.4		416.7	5.2		987.548
	1060.42	11.856		1203.19	10.4631		1010.86	35.0865		997.504	48.4342		1014.57	30.2065		545.5	9.5		459.131	7.07874		1022.21	41.7886		462.353	11.4639		940.028	48.9835		982.67	46.8798		446.611	7.87841		410.404	5.68288		1078.92	31.2892		422.5	7		418.1	4.6		995.859
	965.014	15.8745		1298.39	24.7379		1012.56	45.3046		998.252	55.1506		1014.67	44.7299		604.6	12		459.139	5.30928		1030.78	71.4573		462.726	14.9361		945.703	39.3903		986.113	18.9694		447.465	7.31074		411.381	5.52047		1080.21	26.8408		425.3	8		419.1	6		1002.33
	1449.83	13.3001		405.137	3.71784		1017.65	48.1768		1013.07	35.6238		1016.75	31.78		607.3	10.2		460.258	6.23248		1032.6	127.297		466.094	10.4746		945.732	20.8944		987.951	47.432		454.854	6.20632		411.83	5.66527		1087.71	30.0558		425.5	6.4		420.1	6.5		1009.58
	1033.83	10.646		1469.93	19.7741		1018.87	27.5565		1014.01	48.0625		1017.9	37.6263		608	9.9		463.255	4.73027		1035.7	20.935		466.679	12.0935		946.339	21.6445		988.755	44.8978		456.493	7.19678		412.344	4.71295		1088.09	60.7774		432.4	6.1		420.6	4.9		1014.58
	964.983	12.9816		1021.91	16.5831		1023.8	26.9568		1019.38	35.3121		1019.31	30.7946		610.3	8.9		470.774	5.01288		1042.08	37.4638		472.576	10.9306		952.21	32.8133		990.468	18.3763		459.322	9.03201		412.618	5.75235		1090.37	107.003		433	6.6		421.2	6.8		1021.63
	1031.37	26.4153		1091.26	16.2657		1024.38	30.5987		1019.83	39.5506		1020.47	25.0396		612.7	11.1		482.491	6.34525		1045.74	47.3485		473.48	12.1995		954.578	35.8171		993.828	25.9191		460.369	7.76047		412.84	6.72523		1090.56	94.1389		461.3	6.2		422.5	6.4		1024.51
	1455.06	31.4462		1037.09	12.2765		1026.42	35.408		1021.3	43.6879		1021.15	38.0924		613.7	8.2		484.049	5.95145		1052.71	24.3574		476.082	9.63479		958.738	34.1053		998.323	28.1534		460.638	8.60404		413.48	6.24581		1097.34	12.0089		463.4	6.7		424	5.3		1028.82
	1150	26.6216		794.228	6.33078		1026.59	54.6599		1022.13	36.8051		1024.16	26.518		833	16.6		540.7	5.15554		1055.6	104.075		479.593	12.6145		964.928	37.9923		1000.21	25.6948		471.405	4.69676		413.841	4.98303		1102.67	24.0711		467.6	6.9		425.2	5.4		1033.27
	1348.49	11.056		992.265	11.7939		1033.33	42.733		1024.79	30.5069		1024.27	48.8831		930.8	53.9		569.009	7.04613		1056.47	34.9277		487.048	13.3973		965.038	30.5886		1001.08	34.1694		532.277	6.60925		415.009	6.59678		1103.28	61.0207		527.4	9		428.7	3.7		1035.66
	1373.4	10.192		419.67	3.04319		1034.37	37.8645		1028.84	38.0717		1027.13	42.6632		936.3	32.2		570.927	9.39568		1060.9	21.9317		491.888	9.90483		967.255	21.8647		1002.46	51.0721		545.531	7.48123		415.621	3.76378		1108.58	38.8932		529	7.4		435.6	6.4		1041.76
	1489.16	9.65219		1220.84	19.0404		1034.46	34.5813		1033.06	64.351		1029.37	38.2133		944.6	33.5		597.417	8.94273		1070.51	30.8062		498.964	9.73089		970.144	38.6252		1003.61	31.3566		558.769	10.8375		416.392	5.66459		1109.63	164.62		529.3	8.1		437.3	5		1048.83
	1642.03	8.57421		1454.11	11.7398		1036.33	34.7962		1035.93	55.7328		1030	25.9053		952.6	25		602.806	6.63943		1070.64	18.982		499.155	14.1682		971.537	44.8249		1004.96	29.6233		574.513	6.95419		416.88	5.59257		1123.71	12.2892		535.4	8.1		439.3	4.8		1049.42
	478.073	3.13708		1018.74	13.5529		1037.06	48.2545		1037.16	48.0248		1030.62	23.2612		958.7	32.8		624.036	7.68374		1070.66	99.0823		514.685	14.7403		973.949	33.3266		1005.71	40.2798		579.768	8.20914		419.621	5.33183		1131.26	19.4089		535.4	9.7		474.3	4.8		1050.32
	2777.67	7.29091		1144.86	11.7178		1038.34	24.7413		1038.55	31.8029		1031.13	29.1347		960.5	35.7		783.296	8.00751		1071.5	55.4981		552.518	13.2808		974.035	46.7125		1006.11	37.0083		604.62	8.67277		423.132	6.53381		1155.85	15.1827		535.7	8.6		480	5.3		1063.25
	1648.86	8.83892		1535.28	11.6347		1041.79	33.4659		1038.81	45.1607		1031.64	58.7914		962.2	38.1		935.959	38.3427		1074.84	78.0352		553.95	13.0613		976.453	23.3337		1006.28	28.0529		604.691	10.9451		423.133	5.76046		1157.57	11.2066		543.7	8.4		491.5	5.3		1064.14
	1491.76	10.08		1475.73	9.71647		1042.97	43.307		1039.12	45.2586		1033.79	33.2417		964.1	36.1		947.567	20.335		1075.6	41.0734		571.93	13.9729		978.479	45.2435		1006.96	14.1029		611.925	6.3059		423.922	6.13298		1159.82	56.1038		544.6	8.8		527.3	6.1		1065.04
	1455.64	8.33411		614.452	4.26295		1050.83	44.0295		1039.52	44.4952		1035.03	27.9203		967.8	34.4		961.712	32.6048		1080.69	160.559		606.165	14.4195		979.223	27.3756		1011.54	24.2994		614.906	9.41111		425.515	4.77312		1172.94	15.0128		545.7	7.9		536.7	8.2		1066.07
	1067.81	8.86866		1353.72	13.6562		1058.42	30.8653		1046.05	39.0751		1035.89	29.1137		978.1	30.2		965.498	23.8359		1081.6	33.3241		633.019	16.2029		992.223	26.1123		1012.19	24.6678		617.875	10.9295		427.414	8.73039		1176.34	7.15772		547.3	8.7		543.2	6.2		1066.55
	2707.35	8.03754		381.983	2.83665		1059.49	32.7228		1047.34	35.5103		1037.4	26.5081		982	21.9		979.195	55.4689		1088.04	47.7382		633.65	15.9508		995.536	38.8073		1012.56	21.2983		632.342	12.8615		428.476	5.16785		1177.56	10.9346		550.6	9.9		550	5		1074.51
	1193.63	11.6098		479.526	3.43509		1060.45	51.0894		1049.18	32.4981		1038.86	35.9316		993.2	32.5		986.777	25.8805		1089.02	123.293		664.834	13.4862		995.554	32.5532		1014.41	41.1568		635.299	11.6464		428.702	5.78439		1179.09	64.6972		555.1	9.7		550.6	6.4		1083.44
	1123.37	9.446		1167.87	14.2126		1062.74	39.4759		1053.62	32.1038		1040.07	28.9124		1000	29.9		992.281	38.4721		1092.43	39.6327		667.497	13.1236		1001.2	47.1343		1015.1	61.4322		893.373	33.2328		429.328	5.63958		1186	136.536		556.5	8.6		554.2	5.4		1084.88
	1419.34	12.0768		1871.87	153.907		1063.22	28.2903		1062.97	27.9292		1040.33	20.6292		1001.3	38		992.3	32.6468		1116.53	109.068		714.606	16.8743		1002.83	27.7395		1018.14	34.7728		913.431	38.853		430.716	7.19867		1188.42	34.1909		564	8.5		568.9	8.4		1086.49
	1631.47	9.50534		1394.09	9.27123		1067.77	41.485		1063.57	36.3727		1041.51	29.9984		1002.2	25.6		993.606	23.6955		1117.52	34.274		714.698	17.7964		1005.79	29.2171		1018.41	27.2653		923.413	28.5544		430.913	6.34145		1209.27	45.5095		565.7	7.5		575	7.3		1097
	421.685	3.07712		1384.73	10.0293		1068.95	30.3943		1066.81	48.3722		1043.18	28.3103		1002.3	25.4		997.183	23.4092		1126.62	12.5177		775.161	17.1965		1007.12	31.2533		1018.53	19.6681		925.776	20.1361		432.18	6.80282		1242.22	29.6961		569.5	7		581.5	5.5		1105.99
	1606.53	8.19007		969.594	21.2436		1070.3	32.9902		1070.62	52.4754		1044.71	37.8719		1003.1	31.3		1003.52	34.6516		1129.21	35.3298		780.788	16.5478		1010.5	24.2368		1018.65	31.0484		939.085	28.0649		447.818	5.59074		1284.85	122.952		571.9	8.6		583.9	7.7		1106.25
	1482.68	9.51986		798.575	5.75125		1072.05	47.8258		1074.64	27.1643		1044.88	21.919		1005.7	28.6		1005.68	49.2791		1130.39	11.415		820.838	12.6892		1011.3	24.779		1019.32	31.0134		947.056	44.7234		453.548	6.33987		1299.26	83.9195		580.3	9.4		586.6	6.4		1112.54
	2591.87	7.51936		1657.45	14.3825		1073.55	21.9779		1075.01	48.7774		1045.49	41.4523		1007.6	31.4		1008.57	26.9605		1163.96	27.0008		925.303	35.4029		1012.18	30.8735		1020.73	32.3828		949.829	35.0165		455.723	6.32465		1310.77	60.301		581	10.9		596	5.5		1112.97
	1074.56	18.4636		1439.51	13.3392		1074.35	44.477		1079.76	32.6657		1046.32	24.9883		1019	33		1009.48	31.5348		1220.19	12.2036		965.331	31.7348		1012.66	28.2481		1021.07	27.6244		958.894	38.7511		459.863	5.31547		1326.81	59.7831		582.7	9.8		596.1	5.1		1124.57
	1037.82	11.9763		1195.93	11.1434		1079.47	36.6474		1087.54	44.9414		1046.37	37.5339		1019.7	24.1		1011.35	27.22		1224.32	27.2081		983.344	35.3485		1013.72	25.581		1021.41	39.4526		959.35	24.3579		492.378	6.65964		1332.83	35.7148		582.9	9.2		596.2	6.8		1128.22
	1340.04	13.4918		1728.37	9.48277		1082.44	33.4483		1097.89	48.982		1046.42	40.896		1020.7	25.3		1013.66	20.2534		1278.16	22.6766		985.763	35.2566		1014.52	25.4474		1022.7	34.0972		963.856	70.755		495.677	6.59078		1342.95	61.05		584.5	8.4		599.5	6.4		1133.45
	1127.96	13.6651		1027.76	13.2357		1127.62	40.7038		1114.07	26.4923		1046.49	33.8942		1021.9	33.7		1014.02	21.8653		1308.17	23.7165		988.75	35.5035		1014.92	27.667		1023.54	60.2996		963.891	31.0301		524.809	9.73076		1464.23	35.9467		585.4	6.6		600.7	7.4		1134.21
	1691.26	7.71551		1584.44	29.0495		1129.29	22.6456		1122.98	32.5151		1046.93	34.6921		1023.6	30.8		1023.34	31.7946		1440.31	22.9718		989.359	33.2205		1017.53	29.0965		1023.7	38.5688		966.036	37.8361		525.836	6.38453		1465.56	100.595		585.9	7.7		601.2	8		1139.38
	1015.84	9.45689		479.104	3.54873		1130.64	45.2379		1127.51	50.4261		1047.72	68.017		1024.4	29.1		1024.04	61.1969		1476.79	18.5001		990.373	29.8175		1017.93	42.3411		1024.99	46.6033		966.792	26.8414		530.404	7.26645		1472.72	26.7652		586.1	10.5		602	7.1		1146.46
	1806.2	15.4583		515.503	6.17907		1146.9	39.5728		1127.71	34.2201		1048.07	28.2014		1025.8	40.3		1027.34	21.5086		1621.24	19.9363		998.774	35.4836		1018.17	29.0042		1026.99	45.784		971.901	22.8206		531.339	8.98822		1486.29	16.7763		587.3	7.7		603.8	10.2		1158.72
	416.984	2.54028		1037.99	17.444		1154.74	32.6947		1130.35	42.2256		1048.72	35.0098		1026.9	27.2		1028.41	38.3396		1658.74	10.5091		1003.33	35.4847		1018.29	24.7872		1027.38	29.9964		973.124	39.9895		532.303	5.90879		1488.09	17.0817		590.2	9.9		605.2	7.1		1158.77
	983.692	14.6285		982.751	20.8762		1156.53	55.267		1130.48	35.6308		1049.5	30.7932		1029.5	25.1		1029.36	26.2619		1764.94	9.04216		1005.31	23.995		1018.63	30.9394		1027.52	27.2966		974.744	25.0028		533.701	6.42828		1492	14.1561		593.2	11		605.9	7.8		1159.63
	1001.8	13.1536		467.972	4.32875		1158.11	30.0464		1138.76	60.6173		1049.54	26.7962		1031.8	26.4		1030.82	21.5018		2032.38	14.1458		1007.8	27.424		1019.1	25.4146		1028.3	32.5369		976.2	50.8266		533.733	7.25866		1531.66	9.69179		593.9	9.3		610	6.2		1166.84
	2041.46	14.6234		473.09	4.34963		1182.16	33.8013		1140.35	42.2393		1049.6	19.1167		1033.1	30.9		1034.35	26.9032		2678.21	13.0122		1008.19	35.9732		1021.07	23.0113		1028.59	28.0794		985.473	24.5352		535.796	8.28653		1557.5	15.4456		594.4	11.7		610	9.1		1170.97
	1431.06	40.4659		470.56	4.43454		1185.35	39.4466		1148.11	38.953		1050.64	27.7014		1036.2	36.9		1038.63	17.1069		2741.12	7.05742		1012.77	63.3695		1021.73	28.8596		1028.67	19.2399		986.726	26.0088		536.093	8.25182		1571.57	20.939		594.7	7.5		610.3	7.4		1176.56
	1049.24	18.2866		1705.33	10.1363		1188.07	43.4336		1149.64	36.2442		1051.29	54.6935		1036.8	30.1		1040.19	35.1834					1013.94	47.6233		1023.36	29.4147		1030.77	22.6374		987.202	42.4783		537.296	7.96307		1653.98	19.1533		594.8	7.1		611.3	6.3		1179.63
	484.412	4.60671		596.297	5.45917		1206.71	19.6452		1152.21	71.3055		1052.19	50.586		1037.4	33		1040.85	28.4601					1014.28	37.221		1025.41	30.7983		1032.15	23.9904		988.263	32.2185		540.002	7.06922		1709.86	8.55591		596	8.5		611.9	7.8		1187.06
	961.216	8.57687		974.591	17.241		1216.13	28.9061		1153.17	27.3975		1052.75	29.4046		1037.7	28.8		1041.75	20.2404					1015.19	83.9295		1025.59	17.0889		1034.46	30.8192		991.286	28.1126		540.094	6.03925		1773.1	11.995		596	7.8		613.9	8.6		1189.4
	991.417	14.7934		597.684	3.59737		1222.38	27.7683		1153.81	36.3131		1053.16	21.3424		1039.7	28.8		1047.31	32.4759					1015.53	38.148		1026.32	35.7434		1036.44	29.693		992.208	56.2405		543.294	8.24799		1798.64	5.96009		596.6	7.9		613.9	9.5		1196.07
	1354.82	14.8166		1445.55	12.173		1269.15	31.0063		1155.59	37.3373		1053.78	60.566		1041.3	28		1047.57	37.5963					1016.76	29.1285		1026.4	25.2796		1037.66	36.3108		995.34	29.9956		544.467	6.09631		1807.14	15.1128		598	12		622.3	7.3		1207.93
	1750.07	7.66866		997.815	16.9345		1278.32	39.7227		1158.62	30.1177		1054.47	29.586		1041.9	41		1050.48	42.9775					1017.14	36.5928		1027.08	24.5427		1041.43	41.9013		995.794	31.8862		549.283	7.92974		1810.53	23.6391		598.1	7.9		622.5	6.5		1210.03
	1085.25	13.7851		456.444	4.48432		1321.87	36.8751		1163.72	38.7482		1056	25.799		1045.8	28.1		1051.92	26.7194					1022.3	36.9041		1027.17	38.7911		1041.99	21.9518		997.384	47.621		549.637	8.67761		2180.87	67.033		599.6	7.7		622.8	6.5		1234.78
	1399.31	8.59655		933.263	14.7655		1345.64	34.2981		1166.64	54.7985		1056.07	28.867		1048	29.1		1052.05	23.4511					1029.47	51.396		1027.39	21.0421		1042.79	28.1947		998.754	25.252		558.338	8.39744		2500.08	10.6218		600.4	7.5		624.4	7.1		1244.22
	1128.11	9.34645		1255.48	18.5496		1379.17	23.4902		1167.24	30.3147		1056.64	36.3895		1048.4	37.1		1053.82	24.8984					1031.06	33.7209		1028.05	31.8353		1045.28	32.9929		998.797	46.2527		563.248	9.07311		2641.81	9.55964		601.2	6.2		626.5	6.3		1246.53
	1275.2	20.8836		1006.28	20.3168		1388.71	33.5985		1174.5	37.2588		1056.84	24.0139		1050.4	29.6		1054.71	22.9693					1031.27	37.9923		1029.27	28.0627		1046.35	27.6419		1001.7	23.6979		564.291	7.68989		2685.33	5.37079		603.8	11.3		628.3	8.3		1252.18
	1787.24	38.8152		1762.96	12.6752		1433.55	37.036		1179.73	41.5207		1059.67	30.8918		1051	28		1054.76	33.6816					1035.53	28.7257		1031.33	24.6528		1048.63	20.51		1002.39	18.2382		567.26	7.36666		2753.93	13.1033		606.4	8.1		628.9	10.1		1260.19
	995.704	14.0893		1015.3	15.2201		1555.34	29.3498		1180.59	36.1555		1060.07	32.0465		1051.2	20.5		1054.82	30.7257					1039.09	22.726		1032.83	40.4532		1050.29	27.7776		1002.97	30.6834		575.692	8.59913		2897.35	4.46756		607.3	8.9		631.5	7.9		1261.15
	1221.86	11.5705		1250.64	16.0299		1655.26	22.8027		1183.37	35.053		1060.15	26.6372		1051.5	32.4		1056.55	25.8147					1039.81	30.3324		1033.01	24.6079		1050.6	26.0813		1004.4	25.8103		576.527	7.2865					609.7	11.3		637	8.6		1314.99
	1042.91	12.292		1508.12	12.0245		1660.12	35.031		1188.03	38.4235		1061.37	23.3322		1052.9	26.6		1057.47	34.4796					1040.29	36.9093		1033.75	32.2185		1052.09	25.6079		1005.79	21.8955		577.365	7.56576					610.6	9		639.8	8.6		1329.23
	1596.61	9.41963		1223.04	16.6126		1665.8	26.3074		1191.13	34.0693		1061.82	32.4351		1053.5	24.4		1061.11	24.6109					1041.36	25.3542		1033.85	18.9264		1052.96	34.943		1009.01	28.4646		581.962	8.20886					615.9	7.6		679.7	10.7		1359.78
	971.677	24.7266		1159.76	12.7871		1703.49	79.344		1191.78	43.2629		1061.93	31.7581		1055.9	31.9		1062.34	50.3626					1041.47	31.8834		1034.33	22.448		1053.1	44.5024		1009.11	27.0692		582.235	9.54674					618	8		741.9	8.5		1364.69
	1017.43	11.4451		317.867	8.13936		1716.56	23.3865		1196.57	45.437		1063.09	35.1299		1057	28.6		1063.66	26.0584					1042.93	31.8444		1035.12	24.8942		1054.22	22.6689		1011.74	24.2154		583.548	7.14647					618.1	7.2		759.8	10		1371.39
	965.679	28.7359		985.077	13.4963		1814.8	26.4051		1199.11	59.3183		1063.11	19.7097		1058.8	22.4		1066.32	24.8594					1044.57	36.7461		1035.68	47.1336		1057.61	39.0131		1013.26	27.3711		583.885	6.91761					628.9	8.5		767.8	8.6		1379.05
	2831.14	6.25655		2088.22	10.8374		1892.05	20.0386		1205.91	55.4103		1063.26	52.1772		1061.3	25.8		1066.52	44.1594					1050.4	27.3862		1037.35	30.3205		1058.94	37.5001		1013.27	33.6432		587.507	6.73958					631.9	9.2		916	45.8		1380.39
	1133.82	9.16149		1480.61	11.2944		2179.8	21.9438		1221.01	47.9339		1064.13	24.8337		1064.2	24.8		1067.2	36.5006					1052.7	24.8028		1038.19	37.3301		1059.5	28.909		1013.72	26.3133		589.284	8.21623					632	8.4		919.6	34.5		1401.68
	1384.72	10.3829		1673.99	11.5733		2631.81	26.8483		1221.9	26.7135		1064.56	45.4668		1068	30.1		1068.54	31.1455					1052.96	37.3428		1039.93	23.831		1060.98	26.0301		1013.73	33.9046		589.288	5.19577					632.3	10.4		941.6	37.7		1412.47
	1832.79	9.92691		471.933	2.92667		2686.52	24.0089		1228.58	30.2686		1064.85	24.9758		1071.1	28.3		1070.19	34.1469					1053.12	27.124		1041.95	34.4395		1061.61	28.5624		1015.03	27.8156		589.445	7.27753					634.6	9.6		945.1	62.2		1481.23
	1480.03	8.73171		483.392	3.30069		2700.52	24.8407		1236.42	31.1563		1067.02	23.8238		1071.7	28.3		1070.21	55.4495					1053.47	33.9088		1042.44	42.1997		1061.84	33.442		1015.65	19.9895		590.755	7.73974					653.4	11		947.7	52.3
	3633.71	7.22399		352.311	7.35833					1237.28	43.3487		1067.73	25.2561		1071.7	31.7		1073.53	35.0286					1053.48	32.0234		1044.63	40.5418		1063.19	40.0737		1017.82	30.1639		595.01	8.49453					668.8	10.7		954.8	33
	1237.82	21.2249		417.702	4.20045					1254.81	32.1525		1068.75	23.9359		1072.3	26.3		1074.53	22.3171					1054.96	28.6229		1044.75	23.9203		1063.96	25.6045		1018.8	47.4365		595.15	9.37491					722.9	10.9		956.4	48.2
	438.309	2.78538		1273.65	32.2496					1255.27	63.0207		1069.05	55.6012		1077.5	31.9		1075.36	44.9776					1055.29	26.9025		1045.88	26.7539		1065.34	29.5758		1020.89	26.3673		595.82	9.4133					891.1	16.6		959.4	35.3
	1308.97	10.0027		1191.39	10.0043					1264.45	46.3851		1070.48	32.9533		1078.9	36.7		1076.48	29.2624					1056.63	28.9613		1046.59	41.1077		1068.3	53.8426		1022.48	33.5607		596.803	7.78613					902.2	36.8		959.8	28
	1370.5	8.21033		1298.05	12.0295					1266.37	42.0875		1070.8	35.9048		1080.2	30.6		1077.05	40.7769					1057.6	25.0487		1046.7	25.6404		1068.51	35.6304		1022.96	38.9051		599.741	7.85552					907.5	37.5		965.7	27.6
	1836.54	10.2342		432.382	3.33649					1278.11	33.2603		1072.38	16.9665		1081.1	30.6		1077.83	21.2168					1057.74	42.6158		1047.71	43.2847		1070.69	34.6422		1023.06	31.5157		600.201	10.3251					919.7	41		966.8	23.3
	1070.23	16.166		1136.83	13.1788					1311.25	36.4753		1075.1	31.3403		1089	28		1079.45	36.2492					1060.31	39.5287		1048.62	22.9655		1074.23	23.3565		1024.62	26.5424		601.834	7.22062					944.4	44.9		967	16
	1736.15	10.6862		1199.02	17.0117					1313.94	32.0382		1075.6	24.4584		1090.4	21.9		1080.49	29.3226					1060.65	36.6781		1048.81	21.9402		1075.77	33.875		1025.15	37.2853		603.113	7.16201					949.1	58.1		970.6	46.3
	2709.03	6.37503		967.521	21.0732					1328.52	43.5028		1076.8	31.8863		1091.2	40.4		1081.95	22.6243					1063.56	27.9435		1048.97	21.8877		1083.23	34.5864		1025.3	41.8872		603.996	7.53196					950.3	36.6		970.6	42.4
	990.907	16.6839		462.601	3.14359					1346.36	33.7819		1079.19	37.0087		1091.7	24.2		1088.14	22.0477					1064.12	25.5901		1049.67	24.7908		1085.4	31.1364		1027.7	34.6129		604.176	9.44259					953.7	28.4		971.3	24.9
	1795.16	8.81596		1161.58	14.0513					1349.48	58.1796		1080.29	36.5252		1093.3	23.5		1088.44	17.7198					1064.29	34.4658		1049.71	34.5263		1085.54	26.1771		1028.85	61.5565		604.43	7.72997					955.5	32		972.5	38.2
	1664.84	10.7855		1174.81	15.021					1366.49	51.0833		1080.39	19.0161		1094.3	27.1		1089.86	19.9292					1064.73	30.33		1050.52	24.0988		1087.8	16.8449		1030.07	26.1327		604.906	9.22997					961.9	22		973.3	39.5
	1352.47	14.7431		562.795	4.18592					1381.78	33.3883		1080.66	44.2862		1094.6	41.1		1091.2	24.3384					1064.85	26.2157		1050.55	26.8284		1089.34	22.6917		1030.22	38.2297		606.049	6.30003					962.4	33.6		975.3	23.9
	1455.97	10.1577		409.932	3.13347					1398.47	29.0275		1082.85	26.6296		1099	34.3		1091.51	16.9476					1068.05	24.4174		1052.1	17.0874		1090.56	28.0717		1031.08	38.5115		607.674	8.71654					963	30.5		975.5	32.1
	1092.37	22.154		1028.48	25.9678					1403.57	43.2861		1083.68	43.6939		1102.4	27.3		1093.51	20.4494					1069.76	24.9316		1053.08	26.5204		1091.27	20.5543		1034.16	39.6313		607.72	8.25056					963.1	33.8		981	30.6
	471.496	3.9801		521.617	4.04907					1403.8	44.8617		1083.93	28.3558		1106.8	22		1094.43	24.8256					1073.43	36.2877		1053.7	20.4289		1091.62	25.6923		1035.14	26.8526		608.721	7.26967					963.8	31.5		986	30.3
	1011.16	17.2769		1466.62	14.584					1406.51	39.9057		1084.8	21.7385		1109.5	29.4		1096.17	20.3018					1076.19	25.8072		1054.35	30.1832		1092.33	16.7905		1038.11	27.2291		609.124	9.38281					963.9	42.4		987.8	36.2
	1030.32	12.0736		465.953	3.55855					1421.67	30.0841		1085	21.6684		1117.5	36.2		1103.7	14.5932					1076.43	38.9832		1055.24	24.7354		1096.3	31.6131		1038.2	35.6971		609.374	8.82416					965.4	35.5		991.8	57.7
	1495.92	12.4786		1152.25	9.83649					1428.56	48.2106		1088.08	20.8627		1124.2	43.3		1104.08	32.0969					1076.5	24.1426		1056.91	36.0725		1096.64	19.7331		1038.51	26.0967		610.334	8.10712					965.7	28.4		995.8	21.9
	2497.51	8.54152		1187.2	13.715					1430.62	30.4632		1088.9	51.2177		1127.4	30.1		1105.91	17.3505					1076.64	27.688		1057.47	24.9656		1097.24	28.6543		1039.6	19.1183		610.422	8.59377					966.9	48.7		997.9	24.7
	2719.42	8.76602		1069.66	33.9285					1437.54	32.4463		1088.97	20.0612		1132.3	28.6		1106.51	21.5921					1083.56	19.478		1060.68	31.3603		1098.25	23.8735		1040.12	32.3735		611.25	11.0158					969.6	42.7		999.1	37.2
	436.475	2.99358		943.413	13.5295					1454.54	31.0513		1089.39	48.3783		1132.3	32.7		1117.33	22.053					1083.89	26.2846		1061.74	37.4264		1099.58	20.3819		1041.39	24.7321		613.297	8.24508					971.6	43.1		1001.3	34.5
	2036.84	13.4037		1044.18	15.7394					1487.65	42.0916		1090.02	27.0121		1133.9	27.8		1119.17	35.044					1083.99	59.0698		1062.35	41.5929		1100.88	55.8512		1042.03	32.9686		613.665	8.76066					971.8	24.1		1004.4	25.2
	1737.69	11.7903		1357.95	10.4095					1507.41	36.3978		1090.05	24.7457		1136.3	24.6		1120.59	26.2222					1084.51	34.7358		1064.75	33.5922		1106.63	33.3153		1043.03	36.8714		613.811	7.18236					973.7	29.5		1008.4	41.9
	396.785	2.92307		1041.49	13.9377					1536.65	27.1273		1090.14	39.678		1137.4	30.7		1125.17	41.067					1087.07	48.2424		1065.17	37.7657		1107.18	26.5704		1043.96	53.7772		614.177	9.60841					973.8	24.7		1010.5	18.2
	1018.26	15.9509		1305.48	9.18275					1539.64	30.3609		1091.67	25.7403		1138.1	24.8		1126.66	20.3763					1087.16	28.4649		1065.7	24.8951		1109.31	25.8049		1044.55	21.3908		615.078	6.12266					978.3	29.1		1012.6	40.8
	1093.19	24.8185		409.401	4.21865					1561.59	34.2209		1092.53	27.69		1140.1	23.3		1128.01	29.7615					1087.5	30.7123		1066.33	29.2188		1112.63	39.6629		1045.91	18.4908		615.428	8.65572					980	72.4		1013.4	38.7
	2719.96	7.43792		1174.5	28.5941					1599.16	40.4125		1093.43	19.6429		1142.6	31.7		1128.47	19.2209					1093.13	41.6071		1070.77	38.1217		1112.99	16.0644		1048.41	25.7578		615.45	7.83687					980.4	22.9		1013.6	38.9
	449.752	3.05587		1760.07	11.1626					1625.6	28.2626		1095.59	33.4554		1142.7	26.5		1130.04	16.7236					1094.68	34.0689		1073.79	23.3486		1113.15	35.2023		1048.79	35.6192		615.513	8.22203					980.5	55.2		1013.8	34.7
	1535.36	9.94714		1011.6	19.9356					1631.06	22.9321		1095.67	25.5996		1147.5	26		1133.01	19.3269					1094.85	29.4653		1074.66	31.1736		1117.77	28.2745		1049.77	20.3565		615.631	10.2465					983.5	29.8		1016.2	18.1
	1639.89	10.0905		996.645	19.5929					1647.34	35.835		1096.61	32.5829		1148.2	26.7		1135.95	15.996					1096	33.0712		1076.08	22.5967		1120.04	26.0469		1049.82	33.6026		617.732	8.25563					983.7	33.5		1017.8	17.8
	1012.11	13.2476		1210.98	14.2587					1653.11	46.1094		1097.21	40.6149		1148.3	32.5		1138.86	19.3657					1097.87	34.813		1076.17	22.0951		1121.08	24.4248		1050.08	37.3576		618.289	8.17962					983.8	20		1018	22.2
	1045	19.9087		1132.48	13.8685					1663.65	30.7638		1101.01	48.0816		1154.5	25.2		1145.76	21.163					1103.87	25.1614		1077.03	24.7693		1125.36	17.6009		1050.42	23.9437		618.74	7.33466					983.9	29.1		1018.6	16.8
	2033.03	7.56345		1126.66	16.072					1728.25	32.2962		1101.1	33.7634		1156.6	36.4		1146.27	16.687					1112.2	36.4625		1077.2	16.5754		1130.29	29.1197		1053.16	53.5574		619.337	7.36374					986	25.5		1018.9	38.2
	1136.73	15.8567		477.445	5.30838					1732.95	34.6987		1105.02	52.0695		1157.9	46		1150.21	23.5149					1116.39	29.6458		1078.62	17.3659		1130.33	30.8311		1054.4	26.4963		623.067	7.94449					986.2	22.5		1019.6	31.2
	1506.81	18.908		475.009	7.35436					1759.26	29.7951		1107.76	26.4816		1158.5	47.4		1152.49	28.4402					1125.19	21.3161		1079.47	30.929		1130.63	21.4641		1054.44	33.8373		623.576	7.81192					987.3	33.2		1020	30.8
	1070.18	11.013		1036.09	11.8331					1819.33	19.9276		1113.2	39.5071		1161.4	30		1155.51	19.5066					1126.51	34.3736		1080.06	36.3299		1130.69	24.176		1060.3	40.7407		623.904	8.50221					989.8	35.5		1029.7	35.4
	648.882	4.03432		385.735	4.36958					1820.92	25.9539		1116.02	42.0526		1161.5	32.9		1157.08	21.0137					1127.63	33.2621		1080.27	47.757		1132.22	22.1521		1065.79	29.9186		626.537	6.54459					994.2	40.6		1035.1	26.8
	1369.49	11.2113		1510.48	15.1903					1823.45	63.2421		1116.14	50.1428		1163.5	30.9		1158.45	22.444					1128.39	25.2886		1080.59	25.7725		1141.17	21.2887		1067.95	25.6962		628.211	7.96431					997.7	28.1		1038.8	22.5
	1399.73	9.0072		468.187	4.42467					1921.24	27.5296		1117.72	20.119		1164.6	33.7		1160.95	18.9137					1129.14	29.2132		1081.78	19.8		1141.42	26.7409		1069.95	26.3513		628.283	8.82158					999.6	27.7		1040.2	31.7
	1384	10.5808		1572.76	11.9573					1981.95	44.4148		1117.75	54.4188		1167.2	31.7		1169.17	19.8319					1132.6	23.6851		1082.06	16.6842		1141.49	16.6211		1070.71	23.9149		628.486	6.89152					1000.1	42.4		1043.5	36.4
	413.583	2.96854		620.464	4.87878					2064.79	33.9247		1120.47	18.6804		1183.5	31.5		1170.38	18.0139					1132.86	31.3286		1082.15	36.0647		1141.92	26.9481		1071.19	29.47		628.841	9.64272					1001.9	56.7		1044.4	27.6
	1596.44	13.4648		1076.42	12.2054					2550.11	29.242		1120.88	23.4706		1185.7	35.2		1172.82	29.7748					1136.48	24.8347		1082.7	25.8298		1144.72	18.07		1074.37	21.4361		628.936	9.90869					1005.6	34.9		1044.5	48.2
	1118.53	12.9792		1083.98	13.3834					2640.28	29.6396		1121.05	35.3342		1186.7	40.7		1173.32	28.9311					1137.26	27.9976		1083.28	23.2275		1146.22	35.6965		1076.79	52.5952		637.89	7.56521					1008.8	23.6		1048.1	35.9
	478.402	3.42275		1017.68	19.3664					2697.67	37.8344		1121.09	18.6343		1187.9	18.4		1175	18.8534					1138.15	23.5075		1083.42	17.8857		1147.46	31.3798		1078.37	29.8139		639.288	9.24699					1010.6	19.1		1049.4	47.4
	2622.99	10.7586		1334.98	14.6224					2697.75	22.4725		1121.61	21.8564		1188.7	25.6		1191.49	17.1299					1150.52	30.8756		1084.28	41.5701		1148.3	16.1373		1079.03	24.8571		640.115	6.462					1011.1	20.4		1051.5	32.1
	1135.69	11.7019		459.698	3.86494					2851.16	27.008		1128.65	28.9154		1189.2	31		1214.04	30.3727					1156.96	38.4406		1086.94	23.4758		1150.5	24.8307		1080.07	27.3781		641.301	8.8499					1011.8	22.9		1054.2	24
	995.128	15.4992		928.732	17.1347					2898.39	24.9817		1130.18	29.7656		1191.1	24.1		1218.94	36.1751					1164.91	33.7894		1089.08	21.4838		1150.93	19.786		1080.62	25.1439		641.526	7.417					1015.1	31.5		1054.5	17.7
	2722.16	11.5524		943.869	17.2392								1130.54	47.2714		1198.8	30.6		1233.02	19.8901					1165.95	27.6418		1092.94	30.7648		1151.85	33.8465		1082.61	24.0959		646.823	11.2812					1016	41.8		1057.3	24.4
	1622.22	13.1804		1183.3	14.5848								1130.7	32.6836		1202.6	23.5		1248.35	16.4446					1169.7	26.084		1094.21	33.4569		1155.23	23.1486		1087.58	19.752		649.443	9.2124					1016.6	29.9		1059.9	30.1
	413.79	2.43248		1312.04	17.8732								1133.57	21.2642		1202.7	31.8		1253.68	55.1247					1171.85	27.9005		1095.28	23.0627		1160.63	23.4763		1088.2	22.8121		649.612	8.64128					1016.6	35.7		1060.3	24.5
	955.072	16.4779		432.706	5.34741								1134.33	16.3482		1203.2	29.3		1263.78	17.1881					1173	26.2431		1095.64	33.5673		1160.86	56.8401		1089.97	31.195		649.781	8.62546					1017.3	30.3		1061.7	18.1
	1776.8	10.819		1103.33	24.537								1135.92	28.7878		1210.9	29.8		1266.54	22.335					1174.09	26.6079		1103.12	24.5116		1161.19	34.6187		1091.48	28.3438		653.903	9.06887					1018.9	25.7		1067.1	38.6
	1664.13	18.3329		804.748	6.76758								1137.23	28.2163		1218.4	25.1		1271.12	23.5592					1174.32	24.3217		1103.85	34.4819		1161.73	17.2478		1094.13	18.872		653.982	10.367					1022.4	32.7		1067.2	18.2
	514.784	6.84727		1003.84	19.7362								1138.13	26.8399		1226.4	33.9		1282.06	32.0972					1176.5	23.09		1104.46	17.6699		1163.38	20.6476		1094.81	22.762		706.002	8.43942					1023.6	23.7		1069	50.8
	2041.91	20.3349		368.239	3.12638								1138.69	32.0492		1232.7	23.5		1285.29	47.4862					1176.65	32.8956		1104.83	34.9579		1166.84	19.5969		1099.03	36.0554		708.807	8.3303					1025.3	17.2		1072.9	33.1
	1498.07	10.9742		1754.71	186.106								1140.62	34.7675		1233.5	24.4		1287.41	19.299					1186.93	25.6474		1110.1	18.4424		1173.37	21.1088		1100.04	42.4889		728.719	7.33456					1025.5	32.6		1073.1	27.8
	1268.19	16.2476		461.194	4.3989								1140.84	34.5466		1236.9	77.7		1290.4	24.141					1188.19	39.9655		1116.44	43.6507		1179.94	19.5823		1100.24	20.2517		762.931	10.7879					1029.5	23.7		1075.5	29.1
	1649.37	7.2129		917.422	20.7179								1147.02	44.4911		1238.1	31.5		1292.7	18.5793					1192.7	27.4423		1116.62	26.5613		1183.71	28.4302		1101.45	26.3677		764.957	12.978					1031.9	34.3		1078.7	27.4
	1142.25	14.1488		1126.86	16.9465								1150.59	26.0643		1251.1	39.5		1295.13	34.2541					1193.76	24.5528		1117.21	37.5569		1197.39	35.6594		1101.57	34.0926		833.227	11.3719					1032.1	20.2		1080.4	54.1
	1332.19	10.5376		512.503	4.34204								1151.34	26.8586		1253.1	38.2		1298.71	39.1352					1194.85	29.8844		1120.51	53.5133		1202.71	23.9878		1102.41	31.9942		876.244	10.7685					1034.2	36.1		1081.1	26.6
	1022.35	10.8823											1155.22	37.1804		1253.3	27.2		1318.81	18.0644					1195.73	31.2651		1120.74	29.2257		1203.82	65.0304		1102.42	29.8018		920.062	33.1402					1037.5	31.2		1083.7	25.6
	1096.79	11.6245											1156.77	21.5664		1255.4	25.4		1323.76	38.9769					1198.85	23.4764		1120.86	36.0395		1207	54.8134		1103.94	30.7724		924.841	37.3796					1038.6	23.5		1084.9	46.6
	1733.84	8.01618											1161.4	48.8558		1256.1	39.1		1323.9	24.4469					1204.31	26.8178		1120.89	19.0097		1225.57	91.0544		1104.57	26.8911		941.56	55.5921					1039.3	33.8		1086.9	20.7
	1084.61	23.6735											1161.67	44.2667		1266.1	29.9		1324.17	16.3408					1212.91	29.096		1123.52	26.6451		1232.61	16.8793		1104.75	23.9198		958.133	21.6221					1042	32.4		1087.2	43.6
	1635.33	7.99185											1166.37	32.6186		1268.9	58.3		1336.02	17.6797					1218.96	20.9156		1126.32	26.9563		1234.39	22.9816		1106.72	28.2037		959.199	34.1095					1042.6	34.1		1088.1	42.7
	1134.37	10.2463											1167.27	49.3401		1277.9	20.2		1339.89	15.5808					1219.98	31.1433		1126.97	16.2556		1241.11	46.0038		1107.38	15.9449		963.374	28.5095					1043.4	51.1		1088.2	23.8
	1603.19	14.8871											1170.19	35.8431		1290.7	27.3		1349.54	15.3023					1229.99	29.7393		1130.61	21.6542		1243.48	30.5091		1108.92	26.0408		974.514	25.2142					1045.7	37.8		1088.3	29.8
	937.985	20.6965											1171.37	33.6672		1317.4	28.7		1349.82	20.3957					1234.47	29.2498		1130.77	32.1052		1253.34	18.2013		1112.97	34.9048		979.428	38.1634					1047.3	24.1		1089.8	33.1
	1082.51	13.242											1172.28	21.8191		1322	28.9		1353.31	33.8653					1240.37	30.9917		1133.25	32.9106		1255.21	28.0716		1113.27	49.6296		980.99	21.9436					1049.3	27		1091.7	22.1
	1245.07	13.5615											1176.1	29.0901		1325.9	25.8		1357.15	22.3038					1240.5	24.2858		1134.21	19.1759		1259.15	40.5711		1115.17	27.1134		993.517	29.1137					1054.5	63.5		1093	24.5
	1676.46	7.6957											1178.4	21.0794		1328.3	28.1		1361.79	18.0789					1251.54	34.6117		1135.04	32.2244		1271.21	17.11		1116.63	32.8359		994.645	38.4149					1059.4	24.2		1093.3	39.4
	1132.5	17.7262											1178.57	21.8801		1334.4	32.6		1365.09	19.0256					1253.55	24.7821		1135.63	23.997		1274.95	42.9471		1117.03	46.4927		995.301	25.8154					1061.8	46		1094.5	21.1
	1447.25	9.5208											1192.7	38.9421		1335.2	30.4		1366.05	16.5543					1264.24	47.2103		1135.68	32.2343		1275.42	27.8606		1119.11	30.3396		1004.55	33.2838					1062.9	30.1		1096.7	26.9
	1657.68	8.22322											1195.29	23.267		1336.4	28.4		1369.39	18.3372					1276.85	29.449		1136.28	22.9672		1275.53	17.6916		1119.33	20.2627		1004.55	41.7805					1063.2	39.1		1096.9	40.1
	1164.33	14.6504											1196.02	23.6743		1339.3	26.2		1376.59	21.9632					1286.27	26.4449		1136.48	19.1435		1283.8	25.0467		1120.35	45.3214		1010.32	27.0178					1063.8	43.1		1099.6	36.5
	1637.14	9.04374											1196.07	22.1866		1342.9	25.6		1379.83	19.9009					1286.6	24.2887		1138.21	22.7553		1285.33	18.4056		1120.66	29.4413		1014.44	19.4775					1067.3	44		1099.8	28.9
	1752.51	9.33372											1196.89	40.843		1345.9	17.6		1379.94	32.4611					1290.73	30.4481		1138.28	25.3895		1286.89	28.4844		1120.94	42.9231		1017.65	39.7464					1067.6	36.4		1101.1	24.4
	1748.46	8.27604											1203.89	24.902		1364.4	32.2		1424.86	13.2588					1297.76	29.6569		1139.88	31.6422		1296.79	27.5613		1122.42	33.6593		1021.67	32.6073					1077	36.2		1103.3	28.2
	1185.68	14.3454											1203.91	31.0078		1370.7	23.5		1434.41	20.6707					1297.93	26.3113		1140.65	31.0891		1303.14	31.8611		1126.01	27.4784		1027.98	29.2864					1077.2	29.2		1103.9	33.7
	1477.87	11.6958											1205.18	41.997		1373	22.3		1468.7	20.9703					1305.01	25.9399		1142.43	25.5306		1309.1	38.361		1126.59	38.8268		1032.35	52.3467					1078.1	43.6		1104.7	36.7
	947.032	22.573											1207.37	36.8922		1374	27.3		1475.29	12.8547					1312.19	31.6282		1142.93	28.6673		1311.4	32.1234		1129.29	22.8523		1036.98	20.5334					1078.4	26		1106.1	25.1
	1871.16	11.3613											1208.74	46.3526		1376.7	31.9		1477.09	23.0469					1315.3	27.4723		1145.02	26.0799		1328.62	28.2798		1132.08	39.3634		1037.83	27.1464					1081.4	26.5		1106.9	20.8
	1478.71	8.72723											1212.38	22.3611		1386.4	27.6		1484.68	27.5582					1320.72	22.9137		1146.9	30.6498		1335.73	24.4442		1133.13	22.0318		1038.86	38.9646					1082.4	26.8		1107.7	39.2
	1168.36	22.7416											1216.81	41.4373		1386.5	33.5		1487.09	17.959					1321.7	28.1619		1147.78	20.6353		1340.65	34.7867		1134.03	36.058		1040.01	22.361					1082.5	54.1		1107.8	36.8
	1034.8	23.6456											1245.12	21.1414		1388	22.5		1498.64	18.5214					1330.19	37.8824		1148.63	23.6889		1341.11	18.0004		1138.92	24.2056		1049.11	20.1729					1088.3	25.9		1108.4	21.6
	1439.65	12.9927											1245.87	28.1107		1392.3	22.4		1503.65	27.3835					1337.07	31.6328		1148.86	24.3115		1346.17	40.3739		1140.71	17.9236		1049.98	19.5283					1092.4	28.7		1108.7	29.2
	406.496	2.86629											1265.15	22.4423		1393.6	33.5		1504.16	15.525					1340.57	28.2905		1148.98	16.3572		1351.11	28.5029		1141.11	29.9616		1051.79	28.9439					1093	43.9		1108.9	24.9
	1002.48	12.4699											1271.12	25.79		1421.9	28.7		1513.46	24.2342					1340.95	38.8808		1149.73	17.0872		1359.38	46.0105		1142.75	27.3546		1056.37	21.9471					1099.8	47.5		1109.1	24.9
	1645.9	10.3031											1279.48	27.7607		1424.7	21.2		1517.89	15.629					1344.47	25.9223		1150.03	22.802		1359.66	18.0306		1143.6	31.2612		1062.71	46.7823					1100.4	43.2		1111.5	29.9
	1592.29	10.3977											1299.52	16.5317		1440.1	33.1		1534.04	18.2061					1349.12	29.3268		1151.97	25.4636		1361.22	26.1242		1146.16	34.9411		1066.26	21.2104					1104	24.9		1111.6	22.1
	1834.38	10.4124											1309.29	12.9416		1440.3	31.1		1536.53	15.2997					1358.24	32.1388		1152.13	28.6955		1366.79	31.9924		1149.92	29.6006		1067.15	33.747					1105.5	55.2		1111.7	27.7
	1056.32	14.0744											1314.61	28.4668		1445.7	18.9		1547.25	21.1198					1360.99	26.9669		1154.43	29.1388		1366.99	27.8225		1150.14	32.0306		1075.62	20.9906					1107.2	16.7		1111.9	48
	1656.24	8.57042											1314.99	28.5102		1448.1	33.4		1558.16	28.2779					1362.82	27.8379		1156.51	18.1797		1370.11	28.5172		1154.28	37.3092		1077.24	22.1778					1109.1	31		1114.9	22.8
	1541.27	9.15523											1316.2	38.2541		1448.4	24.2		1561.27	35.0604					1363.03	25.3412		1156.56	21.2982		1376.33	18.8628		1155.11	22.6263		1080.36	22.3634					1109.6	41.4		1117.2	23.9
	1140.06	12.7955											1335.22	35.6239		1453.2	25.7		1616.28	11.5835					1372.01	23.4962		1158.81	24.4109		1380.28	20.4896		1155.27	32.2002		1085.91	16.1996					1111.5	21.5		1118.9	26.6
	1086.11	24.3084											1345.5	24.5034		1457	27.7		1617.71	13.8522					1374.25	18.7385		1159.95	26.6567		1381.37	18.0325		1155.46	27.9908		1089.99	22.6473					1114.7	23		1119.4	19.6
	1504.33	10.1385											1361.43	27.7451		1463	24.7		1626.9	16.1622					1378.01	32.5537		1160.01	49.9035		1383.43	17.3786		1157.53	24.0495		1090.23	63.5145					1116.3	36.7		1122.9	27.9
	1076.97	11.7058											1369.93	20.5119		1468.2	37.6		1629.67	15.9551					1380.31	18.6664		1161.79	23.3799		1388.74	25.0378		1159.54	31.6728		1090.59	38.9335					1120.8	24.3		1123.4	21.6
	1503.76	8.90862											1371.66	24.9979		1483.8	26.1		1631.45	15.1584					1381.3	29.4207		1162.73	22.6597		1390.2	24.4481		1163.86	21.7345		1093.47	23.9576					1121.3	33		1123.8	29.5
	1317.61	11.2534											1380.56	19.5221		1488	29.1		1637.12	17.2064					1386.09	38.9485		1165.33	30.7296		1390.52	19.8633		1164.18	27.5299		1094.11	27.3325					1121.8	20.6		1124.6	33.4
	1044.28	10.8758											1381.75	23.8857		1488.5	33.7		1639.15	21.4253					1394.27	22.3228		1165.8	24.9249		1401.18	24.8332		1165.57	28.1742		1098.2	24.5444					1122.1	27.6		1126.3	22.4
	2683.84	6.30051											1398.63	31.1449		1489.2	24		1640.1	22.4152					1402.85	22.7987		1167.54	23.7095		1402.36	26.7109		1166.84	37.9122		1098.83	48.2825					1122.9	34.6		1126.6	24.1
	2020.87	8.73529											1411.92	20.5995		1491.4	20.4		1648.57	15.188					1417.34	32.8603		1172.49	21.2418		1405.78	19.1818		1169.33	35.2479		1102.69	43.833					1123.2	41.9		1127.7	27.5
	455.357	3.1209											1436.44	18.065		1491.4	31.9		1649.43	13.52					1418.41	21.2341		1174.19	26.2046		1419.26	25.0152		1171.07	16.6596		1112.22	29.5706					1123.6	31.4		1129.3	30.6
	1546.9	8.53946											1444.85	19.9395		1495	24.3		1652.99	24.1221					1420.08	22.6844		1174.35	19.0151		1423.73	20.6576		1171.69	26.7314		1112.91	25.7401					1123.7	33.2		1130.3	19.4
	1049.61	9.9712											1452.1	14.5857		1495.8	28.1		1667.5	19.011					1421.16	25.4323		1174.81	19.5802		1445.59	19.1269		1173.52	30.7966		1120.71	22.8119					1129.2	40.9		1130.8	23.8
	1092.95	21.4752											1459.81	18.573		1497.7	26.4		1676.89	26.0731					1424.51	33.4857		1174.94	20.3581		1453.54	23.0138		1180.5	29.9063		1122.2	30.661					1134.8	30.8		1134.4	31.7
	2695.84	8.25395											1460.36	22.8315		1499.9	23.2		1676.96	16.6112					1426.88	31.6273		1175.47	29.7113		1455.12	16.9994		1184.68	26.3892		1124.54	21.0868					1134.8	17.3		1134.8	32.8
	1480.73	15.7912											1462.21	18.1935		1505.2	22.5		1689.49	16.7568					1433.58	26.5129		1176.83	30.8629		1460.3	15.5661		1186.63	22.4021		1134.4	26.9535					1137.8	19.5		1135.9	14.7
	923.529	23.9795											1471.84	21.6956		1508.9	20.8		1691.67	15.5196					1433.85	22.6742		1181.24	20.2716		1462.29	19.757		1197.99	24.8967		1134.94	31.8185					1140.3	54.6		1136	22
	2838.09	9.80947											1473.01	14.8407		1558.8	25.4		1693.22	20.2756					1433.94	25.9502		1182.31	29.5124		1463.2	23.1499		1198.41	29.6653		1140.72	39.4962					1144	34.1		1137.3	19.7
	1220.97	32.5909											1476.36	21.894		1570.6	26.5		1708.83	13.1951					1440.09	24.8923		1182.41	35.6545		1470.75	25.4216		1205.54	28.0574		1150.51	27.6541					1146.5	28.5		1137.3	23.7
	1338.84	12.6228											1485.77	23.5407		1593.4	31.7		1710.79	18.5207					1442.03	25.7996		1182.58	46.0625		1473.16	26.2145		1210.99	24.8925		1181.98	19.3858					1147.7	39		1137.4	28.4
	2083.97	13.4404											1489.22	24.9689		1596.5	28.6		1712.43	20.8408					1444.89	31.6681		1183.47	26.2107		1477.35	18.4969		1213.67	34.0895		1192.81	20.9331					1149.4	43.5		1142.4	28.7
	1620.45	24.539											1498.35	16.6026		1618.3	23		1714.92	13.799					1445.32	25.9666		1183.5	22.7908		1483.22	16.2322		1227.16	32.4628		1202.49	56.1139					1150.3	30.3		1142.7	48.2
	1449.59	9.28587											1499.22	32.296		1620.5	34.8		1725.6	16.0601					1446.74	31.0214		1184.19	20.618		1496.91	17.1189		1238.11	19.3981		1211.88	19.0929					1152.6	35.2		1143	27.5
	2690.78	7.87316											1501.88	14.2507		1633.1	26.8		1729.81	15.3828					1452.55	35.7092		1185.51	23.71		1498.1	16.2604		1239.48	21.2715		1213.27	17.561					1156.4	41.9		1143	33.5
	1073.62	20.3831											1527.64	24.6641		1641	19.6		1730.37	19.7074					1459.99	20.5544		1186.38	32.3024		1500.61	21.1236		1239.6	53.3928		1230.99	17.3983					1157	34.4		1143.2	27.9
	2604.57	8.20202											1573.56	22.8115		1643.2	32		1731.8	20.2321					1460.71	19.9394		1186.42	23.871		1500.87	16.7493		1249.25	27.0373		1234.02	14.7455					1160	23.6		1145.6	25.6
	1035.53	16.3534											1579.13	17.0289		1647.5	29.9		1737.41	20.6559					1465.68	32.4339		1192.38	22.846		1501.54	20.9478		1254.33	13.7169		1240.28	35.3969					1160.2	29.7		1147.5	31.8
	1026.9	15.5144											1620.97	14.4469		1647.6	30.9		1738.38	16.9839					1466.87	25.8707		1194.65	14.7487		1508.81	15.9068		1262.59	25.7269		1242.08	15.5269					1163.2	18.7		1147.9	18.1
	1651.83	9.71157											1621.37	17.6676		1649.4	27.7		1744.55	15.3187					1467.29	25.2889		1196.2	42.7315		1510.11	18.8805		1262.74	24.4561		1258.03	32.5699					1172.5	24.4		1151.6	30.6
	1560.87	7.2117											1626.86	16.2229		1651.9	22.7		1748.49	18.6643					1472.88	34.6303		1196.41	28.568		1519.19	17.078		1274.1	23.1889		1274.39	20.5504					1174.2	51.1		1153.1	45.6
	1145.41	18.5443											1631.69	13.5503		1655.1	24.6		1748.62	16.2743					1497.02	24.6459		1200.07	20.8576		1546.35	18.3332		1286.7	17.581		1286.19	49.8469					1174.7	32		1153.6	24.1
	1765.22	10.7549											1635.54	20.5025		1657.2	27.2		1754.4	9.37772					1500.47	32.3873		1200.99	25.3899		1546.49	19.5741		1293.71	22.7536		1300.98	37.3082					1191.3	20.6		1154.8	22.6
	1420.37	17.6127											1635.73	38.7777		1657.2	22.1		1754.99	17.2853					1515.3	25.1907		1201.97	50.7034		1565.83	14.8414		1294.37	31.1789		1323.96	17.8948					1193.7	32.9		1155	15.8
	1310.64	20.113											1652.18	14.9378		1659.4	36.4		1758.4	10.4663					1516.73	24.8082		1202.07	38.1892		1595.64	15.3939		1296.44	21.5217		1347.2	16.3534					1196	23.4		1155.1	35.9
	1148.09	15.9585											1654.09	18.7157		1663.5	31.3		1781	15.5938					1518.01	26.8664		1204.59	26.0323		1609.54	20.9578		1301.04	27.3518		1386.21	26.2443					1209.5	27.4		1156.9	34.1
	2713.51	6.7203											1722.31	14.9231		1670.8	22.6		1787.03	10.3413					1523.14	23.4738		1205.61	19.4296		1619.95	22.9519		1308.99	31.9786		1392.03	24.6577					1221.2	36.4		1159.1	44.8
	1076.49	39.1859											1724.53	13.552		1679.4	24.5		1788.69	15.4437					1540.82	25.4041		1206	36.6762		1620.18	22.5304		1315.84	29.7809		1397.69	23.953					1250.9	30.9		1161.5	35.7
	1192.81	15.4546											1724.6	17.532		1681.3	28.6		1790.49	15.0178					1548.75	23.4687		1208.89	21.2935		1620.29	19.4487		1330.38	24.6715		1398.19	22.609					1288.7	16.9		1161.7	40.8
	1744.68	9.72758											1729.55	20.6384		1686.6	22.9		1792.68	14.5209					1549.46	28.0259		1209.17	27.9309		1622.15	32.0739		1334.9	20.6982		1405.58	18.094					1342.6	27.3		1163	35.7
	981.558	25.1809											1732.59	21.2158		1691.4	25.2		1794.91	16.9784					1550.04	29.2629		1214.83	20.7365		1629.5	19.598		1335.47	30.9034		1415.68	22.1922					1358.6	19.6		1164	42.8
	1140.93	12.4358											1739.06	12.4454		1693.8	30.5		1795.93	22.5564					1553.35	34.5984		1216.58	30.4694		1634.11	24.1409		1339.95	26.8641		1459.88	17.7692					1360.6	23.4		1165	13.3
	995.346	21.6514											1753.23	15.2275		1699.9	25.9		1828.48	24.8527					1564.04	29.2641		1217.14	27.925		1636.02	25.3457		1340.49	18.6571		1479.65	24.2995					1364.4	22.2		1168.6	34
	935.502	17.6916											1765.47	18.0979		1705.5	20.8		1837.06	14.0015					1566.87	22.7826		1223.59	25.3245		1636.95	24.293		1340.87	49.3414		1486.74	16.3993					1408	28.5		1173.3	34.4
	1497.2	9.58666											1769.67	15.1077		1730.3	20.5		1837.4	16.165					1573.45	29.2569		1223.65	32.4906		1637.04	16.6829		1341.27	19.9328		1493.45	24.2183					1416.5	21.7		1174.6	17.6
	1634.97	11.9511											1785.09	15.1376		1732.8	28.7		1851.86	12.9199					1610.46	31.1308		1224.74	20.0174		1638.44	13.6514		1344.61	37.8097		1494.16	21.028					1484.5	16		1175.6	39.1
	1011.47	13.9542											1792.24	16.5424		1736.6	21.2		1854.26	20.1001					1620.13	34.3037		1225.16	20.7449		1638.58	29.2142		1347.83	28.035		1504.28	20.034					1538	16.7		1183.8	41.9
	1273.5	12.3011											1797.27	15.6519		1740.5	40.1		1857.28	20.4246					1632.46	32.6333		1228.69	18.4698		1642.03	25.6725		1353.12	37.8123		1527.38	16.7102					1550.9	19.7		1188.8	27.9
	1357.11	10.7784											1807.64	14.0137		1760.7	25		1862.65	18.9002					1649.7	25.6985		1240.81	33.9339		1642.55	19.3289		1361.4	22.2225		1568.77	22.9442					1629.4	16.6		1194.7	44.9
	954.223	19.0197											1811.37	22.1709		1767.5	24.8		1868.94	19.7362					1651.31	22.6372		1242.79	31.8363		1644.1	20.3238		1374.93	24.7809		1594.64	17.2367					1731.5	76.9		1200.9	20.9
	1737.02	10.4899											1811.96	18.946		1778.2	21.4		1869.14	12.0326					1652.21	29.4555		1246.2	36.896		1654.83	18.8879		1381.64	36.5473		1626.75	26.1702					1808.1	26.3		1207.7	37.9
	2073.43	10.6605											1830.48	18.184		1786.3	25.6		1871.44	11.3759					1654.89	29.9548		1248.64	28.3067		1658.4	15.8125		1398.3	34.1897		1658.29	24.6533					1812.4	18.5		1229.6	18
	1020.48	13.3685											1837.42	17.0445		1808.8	50.4		1882.63	23.4438					1682.29	24.6996		1259.05	20.6906		1662.46	19.6122		1400.22	30.7545		1678.2	28.8204					1977.4	28.2		1229.7	17.8
	1273.26	16.2698											1838.81	13.8357		1814.9	23.9		1882.77	15.7309					1684.58	29.9441		1259.87	18.1599		1676.15	31.2529		1402.73	17.8385		1687.22	19.7724					1979.9	26.5		1325.7	87.8
	1124.63	10.297											1845.31	20.7269		1818.6	19		1885.04	15.3132					1690.18	28.7522		1260.12	22.8686		1683.9	15.9124		1406.99	37.5308		1767.27	18.7576					2004.2	22.3		1348.2	12.7
	1294.67	10.4753											1860.16	13.701		1825.8	22.6		1891.35	20.2882					1698.63	19.3128		1261.24	17.3846		1683.99	20.2539		1435.82	23.8062		1770.42	22.7033					2028.1	15.1		1380.8	18
	1109.9	12.6058											1878.35	16.6464		1862.3	23.2		1894.32	14.4094					1728.11	22.0913		1261.45	19.3725		1691.08	25.6852		1436.08	25.5844		1794.58	21.4478					2031.3	14.2		1388.3	24
	1626.47	8.79491											1893.44	15.1935		1865.9	18.7		1926.7	17.3904					1736.29	31.79		1265.45	24.2553		1692.74	19.7664		1438.18	17.0536		1880.04	15.7175					2037.5	13.8		1402.8	17.9
	2832.03	9.03993											2378.83	14.8438		1865.9	27		1976.43	15.6607					1747.4	22.7864		1274.1	20.0697		1697.17	17.4086		1447.26	29.7859		1898.54	17.1727					2055	16.6		1430.6	21
	2351.57	19.154											2389.54	24.004		1867.6	27.8		1979.51	11.9771					1754.65	22.9505		1278.13	26.5051		1704.48	16.9678		1449.34	24.5422		1930.12	21.5627					2060.6	16.5		1460.5	19.5
	1850.15	9.73311											2443.79	13.9022		1882.2	31.7		2006.02	14.7931					1788.89	27.1047		1313.2	29.7884		1712.54	18.2464		1452.57	22.5972		1977	15.6948					2077.9	22.5		1461.1	16.6
	2833.06	8.61657											2547.58	17.6408		1921	21.1		2024.68	12.772					1792.14	20.6366		1313.7	23.8789		1720.16	13.2157		1453.71	23.7736		2009.34	16.9687					2119.7	15.5		1489.7	29.2
	1148.46	17.6226											2555.41	10.2242		1956.6	23.8		2240.74	12.9867					1795.58	22.1333		1316.7	31.0167		1731.35	14.4141		1455.9	25.2757		2033.7	12.6184					2160.2	26.6		1541.7	20.3
	1895.12	10.7613											2586.29	10.1623		1993.5	20.6		2571.84	14.9928					1812.94	25.8		1322.71	24.2061		1735.72	18.5349		1457.7	22.7531		2035.13	20.3888					2166.6	17.8		1615.8	9.7
	1227.18	13.0645											2595.37	17.4919		2074.6	26.7		2640.45	14.6006					1828.63	29.0796		1323.08	23.2728		1736.06	19.1069		1461.3	24.3648		2044.13	21.9639					2186	18.6		1805.3	14.8
	1310.65	8.51119											2598.86	16.8852		2284.9	17.7		2642.96	10.8032					1832.72	26.1596		1325.99	22.3212		1738.11	20.1741		1470.28	20.9892		2076.84	17.5577					2189	12.8		1894.3	27.8
	1384.25	11.6756											2615.63	11.3938		2292.4	77.8		2654.1	14.3659					1842.22	24.9947		1332.74	27.6866		1740.33	18.4622		1486.15	24.2294		2107.17	13.3661					2300.9	15.8		1923	32.7
	984.741	12.958											2632.92	13.5185		2515.8	23.6		2676.19	10.5707					1845.88	34.0518		1344.75	24.8924		1740.97	18.065		1488.32	21.3867		2111.94	17.7687					2304.8	18.8		2049.8	12.2
	1094.1	15.0069											2660.97	14.2407		2535.2	23		2683	17.2615					1890.98	28.2485		1345.01	19.4384		1754.45	17.0895		1490.74	21.1328		2156.32	20.16					2441.6	24.7		2069.6	38.8
	1643.51	10.6371											2661.4	10.9884		2568.4	16.9		2683.72	14.5202					1907.45	25.8635		1350.3	23.2986		1759.64	15.2196		1493.42	30.5857		2190.33	18.7029					2478.1	19.8		2082	9.2
	1099.49	15.1329											2666.91	13.9837		2577.8	26.2		2684.67	12.2974					1915.9	28.6252		1353.69	20.6543		1761.11	14.88		1534.52	20.7471		2209.14	13.6863					2576.1	14.8		2127.5	18.7
	1512.18	9.35255											2672.91	12.1586		2611.9	19.3		2685.27	13.0249					2085.04	26.7763		1357.55	27.8288		1765.68	16.9037		1561.1	38.8007		2425.05	15.5638					2761.4	12.5		2381.2	16.4
	1102.36	13.9897											2676.2	16.3047		2627.9	17.7		2685.73	14.5733					2722.96	21.2283		1384.19	27.7486		1766.26	17.7372		1624.19	16.6763		2451.91	14.0443					2902.9	15.6		2650.7	15.2
	1074	14.5506											2677.07	14.9752		2653.4	21.2		2695.49	9.30452					2749.12	13.5069		1387.71	30.0653		1775.81	24.1072		1646.69	20.5178		2455.12	13.2984								2655.6	11.1
	960.407	22.015											2682.23	15.3834		2654.5	23.4		2696.22	13.7784								1391.75	20.3297		1788.63	18.9364		1660.54	21.0645		2469.09	16.7628								2692.2	10.6
	1891.9	12.2747											2682.75	20.2139		2672.4	23.3		2698.83	11.6812								1408.28	32.63		1795.47	18.4451		1671.43	20.7073		2609.37	14.7621								2693.4	10
	1369.31	9.97487											2684.19	14.876		2695.5	22.7		2701.27	12.1972								1422.41	22.1164		1798.68	16.273		1697.51	20.8165		2666.75	13.6131								2756	10.7
	1435.21	16.7048											2686.18	16.5188		2716.8	16		2704.11	17.3003								1433.73	16.8013		1807.1	15.9726		1714.44	30.9821		2991.53	11.3728								2775.4	12.7
	952.997	21.6242											2690.1	14.1399		2726.5	22.2		2708.54	14.1395								1434.28	16.5135		1816.78	13.9861		1834.04	17.9697											3341.6	18
	1031.17	16.2429											2690.19	19.1395		2735.7	19.1		2716.97	12.7601								1440.04	21.6273		1826.55	18.1792		1845.82	23.9823
	1414.88	10.0859											2691.24	12.4875		2807.5	28.3		2719.23	14.7384								1443.82	42.9718		1840.53	19.1051		1856.78	21.5158
	1691.68	10.5263											2692.48	18.3215		2954	21		2724.15	15.0706								1448.66	19.5827		1843.19	11.7474		1858.37	25.9312
	1377.84	8.92402											2693.13	17.6414					2728.19	18.8035								1449.72	23.5645		1848.02	15.1443		1876.44	20.7357
	1709.27	9.85828											2697.31	23.6052					2732.69	16.4088								1452.01	18.9029		1851.08	16.4295		1880.8	19.0501
	1093.11	17.3648											2698.45	17.3957					2738.4	15.3559								1454.22	21.8802		1904.77	14.8472		2059.5	15.3107
	1287.72	11.2523											2702.07	16.4444					2740.36	11.9679								1459.46	28.6327		1910.95	19.1466		2087.45	16.3117
	1772.11	10.1773											2703.61	21.9264					2741.87	11.9661								1460.12	20.384		1911.47	16.8759		2110.54	17.7457
	1867.59	8.58686											2707.78	11.3451					2754.49	13.5768								1460.27	20.1547		2370.46	18.5142		2269.59	16.8444
	1148.79	14.5007											2708.57	19.8637					2787.43	21.2451								1460.76	25.5254		2487.06	14.7148		2617.1	15.7078
	2755.45	9.29849											2714.98	10.2283					2798.66	15.0934								1460.84	23.801		2586.89	19.1875		2651.29	18.2151
	1037.26	46.3321											2715.75	11.3126					2835.59	14.2696								1463.8	22.6119		2695.66	14.2269		2706.5	15.5143
	1058.71	22.8489											2717.19	20.0616					2891.24	11.2774								1471.77	21.1358		2696.41	19.8651		2717.73	18.3304
	888.891	31.6659											2718.12	13.917					2967.72	19.6344								1498.95	19.2847		2698.88	19.7363		2735.6	20.2402
	1444.65	11.1995											2719.29	18.3663					2971.68	10.3451								1505.67	21.6096		2712.84	14.328		2791.06	14.3098
	1744.45	8.26914											2719.91	11.86					2972.92	16.7363								1555.36	25.8603		2722.25	19.8893
	1089.42	9.26283											2723.45	17.8628														1586.66	18.2866		2730.15	17.3999
	1606.08	9.7492											2723.8	19.5806														1598.71	28.6926		2739.96	20.2689
	1047.21	11.743											2725.68	12.6357														1631.02	19.5999		2795.37	11.9635
	1259.22	11.3382											2726.69	15.6794														1636.4	22.0916		2850.08	20.3751
	1009.5	11.4616											2728.45	16.6152														1642.42	24.764		3168.06	14.3428
	1076.99	11.0234											2736.13	15.8766														1646.38	25.0594
	1135.29	11.4208											2739.16	17.8011														1652.58	23.4951
	1268.61	11.124											2740.46	14.4907														1654.82	17.5314
	996.207	19.541											2748.22	22.202														2086.09	14.6742
	1251.76	20.1462											2748.87	14.187														2122.31	20.5714
	1327.46	15.2781											2814.89	12.657														2205.56	20.8975
	1123.36	10.8139											2831.14	12.5034														2230.57	21.509
	1102.97	9.07511											2854.91	19.4373														2603.68	17.2519
	1839.74	8.77655											3593.96	11.4523														2650.91	13.4695
	2618.69	10.5628																										2783.95	13.4807
	1076.4	16.5283																										2889.7	13.7677
	1035.98	11.5353
	1002.55	22.0106
	1510.3	13.2213
	1761.13	16.5623
	1699.17	11.1356
	1738.58	10.7767
	1058.35	14.285
	1913.21	9.91756
	995.929	35.49
	1796.48	11.6559
	1189.7	13.6307
	360.647	4.90256
	1638.67	13.5514
	1420.87	18.3992
	947.466	18.1039
	1048.99	21.8454
	443.818	7.36871
	1872.72	10.0026
	1087.4	15.7234
	1333.32	21.7293
	2804.38	16.3561
	1466.99	19.5512
	1066.28	13.3132
	895.657	16.8729
	1259.78	18.4464
	1193.07	20.5491
	1262	35.5726
	1109.03	26.2109
	1151.55	20.8143
	1248.31	11.8638
	1954.1	13.6293
	1169.46	15.6182
	1640.26	10.2138
	1643.6	14.3485
	1104.36	23.6942
	1966.78	12.9775
	1385.92	12.7924
	971.639	16.7712
	1560.07	44.1691
	463.661	5.42361
	411.542	3.44066
	1476.17	14.2242
	1004.54	13.015
	1757.31	11.4834
	1705.82	13.4958
	1486.51	16.4872
	881.271	45.1041
	1180.4	19.416
	1688.62	12.2668
	1726.37	14.1343
	1178.92	15.704
	1047.59	16.2445
	1461.62	95.5174
	1009.1	22.9701
	1464.7	17.9009
	987.79	43.8436
	841.739	32.194
	2803.74	16.357
	1642.29	15.6902
	1618.54	15.1286
	1518.86	53.7202
	1357.19	13.6002
	435.138	5.58781
	1009.07	18.7318
	1053.2	14.665
	1626.37	14.7028
	1611.13	15.2771
	1471.9	11.9836
	1143	14.4961
	1112.08	16.7527
	1769.54	12.6119
	1078.76	23.5904
	416.418	4.01426
	1158.29	18.5056
	1618.9	11.1718
	1308.21	15.1862
	1627.78	13.3223
	1582.89	14.6017
	1064.21	13.978
	1158.04	14.6363
	1185.31	16.3104
	2510.03	11.6405
	1450.38	14.7035
	1224.29	15.938
	1054.18	35.0906
	434.735	5.55348
	991.946	15.1903
	1650.29	13.7106
	1457.22	20.6801
	441.047	3.75101
	1575.3	13.9048
	926.346	13.9069
	1068.8	29.2618
	1484.21	14.5685
	1513.49	31.6656
	1221.24	28.2109
	1623.07	12.2397
	1049.77	14.2227
	1153.56	34.6252
	431.672	3.69124
	1387.66	19.2498
	1683.06	12.9195
	1659.79	13.3779
	1626.6	12.6134
	1605.81	11.218
	1011.77	14.1765
	1572.04	35.541
	1520.16	10.8646
	1498.19	16.4861
	1880.22	45.2454
	1421.51	16.2656
	1236.72	51.3661
	1130.77	14.0253
	1497.8	10.0183
	1275.74	29.9391
	1604.93	14.9309
	1228.13	17.6413
	1605.21	14.6818
	1807.41	14.7593
	1319.91	14.2419
	1029.47	14.1947
	1027.4	15.1369
	985.264	25.7679
	1299.98	14.1808
	1003.59	65.3349
	1374.93	24.634
	1186.51	21.7624
	984.821	32.7322
	1650.85	15.1528
	1182.51	24.2561
	1613.37	12.1144
	1546.06	18.5161
	1748.99	12.0893
	427.113	5.46149
	953.116	73.7021
	448.088	5.30681
	1725.9	11.7917
	1551.4	10.1253
	1717.89	11.939
	2208.38	150.6
	1068.76	17.1273
	1073.19	27.1089
	1741.75	11.8025
	1269.26	13.0217
	1090.59	23.093
	1443.4	11.781
	1116.58	23.5219
	2866.89	10.6936
	1060.21	16.7842
	1036.7	19.9334
	2693.18	11.7761
	407.059	3.39896
	1761.77	11.615
	1273.15	13.7758
	1794.59	12.1566
	1468.95	14.6507
	1248.16	15.1665
	1208.48	27.5819
	418.606	4.72827
	1591.44	13.2135
	1001.15	23.3733
	1148.82	19.5585
	1275.72	21.1977
	1069.48	30.4821
	1350.85	18.1614
	1204.43	20.027
	919.65	19.2412
	442.117	5.68865
	1127.78	18.7895
	1026.63	22.4225
	1331.39	30.1619
	1790.29	13.9271
	3932.1	11.0444
	1030.46	14.4858
	1034.02	14.8468
	1082.51	18.6794
	1501.48	13.9032
	1770.4	14.0153
	1067.38	15.4513
	1501.6	12.4385
	1104.69	71.5624
	633.487	7.3633
	1860.63	13.8882
	933.846	14.4495
	424.228	4.94993
	1100.54	17.1725
	1785.8	12.6218
	1487.37	13.2367
	1857.15	11.3162
	2515.83	9.87315
	1527.86	12.1649
	1005.85	21.6133
	1148.37	15.853
	1084.79	16.9282
	1118.28	13.666
	1105.56	18.5982
	1018.02	21.3774
	1611.14	18.9218
	1469.94	14.1761
	1636.87	16.9981
	397.197	3.47565
	1114.62	17.4806
	2464.68	12.5925
	1340.81	21.9561
	1736.1	13.6605
	1760.07	11.4951
	1790.57	14.8153
	1123.63	17.4609
	874.824	8.26988
	1635.96	14.4084
	1457.43	14.2479
	1478.46	13.263
	972.051	24.3032
	1081.64	49.7589
	2780.54	12.0485
	1328.19	14.3061
	1079.31	17.5201
	1697.47	69.4989
	1384.2	15.4515
	1505.15	16.984
	1074.87	16.3085
	641.625	6.71516
	1031.24	20.4536
	1470.2	11.2869
	1034.2	17.7274
	2658.59	13.4598
	1838.56	12.9559
	1322.26	13.3379
	1024.4	14.8455
	1525.5	13.5739
	1102.41	18.6644
	963.429	17.5799
	1681.21	15.4258
	2679.7	9.69763
	1051.88	17.8542
	2953.29	11.5694
	1439.35	22.9556
	978.693	26.4328
	1015.99	22.5715
	1532.98	10.5725
	1638.08	13.1462
	2728.61	9.58475
	1029.07	18.2498
	929.107	31.6987
	1736.38	15.6791
	2696.31	10.5702
	1079.94	13.4778
	1056.67	17.736
	1025.33	21.7211
	1721.46	16.897
	1550.46	14.1408
	572.911	7.78439
	1289.77	15.1477
	1610.18	16.2901
	1083.4	21.4034
	1700.98	13.2272
	2698.74	12.1018
	2798.88	9.48181
	1651.94	14.869
	1434	20.7402
	1397.63	18.2875
	450.012	3.65263
	1000.71	17.9873
	1465	14.4671
	1018.67	18.5729
	1610.61	10.4792
	1033.32	27.7534
	927.391	25.9171
	1085.15	13.3625
	1745.9	12.8502
	1031.66	24.0503
	1050.13	16.8332
	1492.32	11.856
	1606.06	13.9158
	984.814	22.5024
	1369.35	13.2133
	847.452	28.4974
	1603.55	12.4162
	1119.08	21.0068
	1146.34	15.3256
	412.205	3.95552
	1688.94	13.0636
	2466.1	9.98944
	1641.73	16.919
	1094.76	20.0452
	1035.67	27.4657
	1601.6	11.6029
	1015.49	17.3168
	420.301	4.61235
	1038.64	20.3745
	1166.28	15.6891
	1223.79	12.0925
	2492.14	11.3411
	461.666	11.525
	1012.22	15.2527
	3167.4	11.8679
	1313.2	19.9421
	1424.96	14.1735
	1184.85	23.3154
	1889.49	18.0241
	1493.16	12.3123
	1284.07	14.9691
	1103.2	19.3412
	1850.16	15.561
	1597.06	13.2921
	908.188	14.8001
	2724.96	10.5067
	1644.38	14.1687
	1539.38	12.2132
	1548.83	14.3144
	1589.61	15.0533
	976.191	16.7537
	1042.08	15.9307
[truncated: 19 more columns]
